# Supplementary material for: Skin-penetrating nematodes exhibit life-stage-specific interactions with host-associated and environmental bacteria
Source: BMC Biol. 2021 Oct 7;19:221. doi: 10.1186/s12915-021-01153-7 (PMC8499433; doi:10.1186/s12915-021-01153-7)
Supplement: Supplementary file 15 — Additional file 15: Dataset S1. Microbiome Sequencing Dataset. This dataset contains the BIOM file generated by QIIME2 summarizing the ASV distribution per sample for Experiment 1 (tab 1), the BIOM file generated by QIIME2 summarizing the ASV distribution per sample for Experiment 2 (tab 2), the relevant sample metadata (tab 3), the ASV taxonomies predicted by the QIIME2 pipeline (tab 4), and the taxonomy summaries at the family level that are depicted in Additional file 1: Fig. S1 (tab 5). [file 12915_2021_1153_MOESM15_ESM.xlsx]

## Sheet: Index
Additional file 13: Dataset S1
This Excel sheet summarize the ASV distribution, metadata, and taxonomy related to the microbiome amplicon experiment described in Fig. 2 and Additional file 1-5: Fig. S1-S5.
Tab 1	BIOM file generated by QIIME2 summarizing the ASV distribution per sample of Experiment 1 predicted using Dada2
Tab 2	BIOM file generated by QIIME2 summarizing the ASV distribution per sample of Experiment 2 predicted using Dada2
Tab 3	Sample metadata
Tab 4	ASV taxonomies predicted by the QIIME2 pipeline using the silva SSU database release 132
Tab 5	Taxonomy summary at the family level. Data used for Additional file 1: Fig. S1

## Sheet: Tab1-Experiment 1 ASV table
# Constructed from biom file
#OTU ID	133-UCLA	135-UCLA	137-UCLA	139-UCLA	141-UCLA	143-UCLA	UCLA-C12	UCLA-D1	UCLA-D11	UCLA-D3	UCLA-D5	UCLA-D7	UCLA-D9	UCLA-E1	UCLA-E11	UCLA-E3	UCLA-E5	UCLA-E7	UCLA-E9	UCLA-F1	UCLA-F11	UCLA-F3	UCLA-F5	UCLA-F7	UCLA-G11	UCLA-G5	UCLA-G9	UCLA-H1	UCLA-H3	UCLA-H5	UCLA-H7	UCLA-H9
1b158b8b2922d4fcad5d9cea607cbb7d	0	608	2214	0	24	191	2	6	26	8	1264	0	0	0	452	80	675	40	0	0	197	48	4517	26	421	378	0	25	38	1502	31	68
4db91a7e3a86803d4143abb8b533885d	0	0	0	0	0	0	500	288	377	259	369	921	651	28	165	262	91	313	224	314	179	163	10	99	147	17	303	406	588	17	549	502
cede7c15a131ce29fd8896cdb4afd8f3	0	0	0	0	0	0	351	157	641	397	378	916	422	45	133	268	55	376	233	128	210	189	9	61	131	20	219	291	332	14	396	427
fcd256b87f1e8d151209bdbaba0a9a9d	49	1294	195	403	280	112	17	94	162	65	10	18	47	50	54	177	7	0	3	133	554	91	2	16	8	3	3	78	48	4	10	146
94391b8a3ab4c731216f888d0649add1	3	0	42	0	3	0	99	144	486	100	234	168	143	130	192	72	3	88	23	353	1450	42	4	89	31	3	0	131	30	2	49	137
cba2ed349c5868fa08aca3d3e823edb9	0	0	4130	0	0	0	0	0	0	0	0	0	0	0	0	0	0	0	0	0	0	0	0	0	0	0	0	0	0	0	0	0
107aa7e6b56274803bffd1ccff5b2ee6	43	0	2911	56	43	8	33	0	31	0	7	0	0	0	19	0	0	0	0	14	109	29	0	0	0	0	0	3	0	0	0	0
7a6b79cc6719be5869e042ff7fa4947c	0	0	0	0	0	0	98	58	118	25	46	46	120	8	48	76	19	63	39	193	9	29	1	83	77	1	233	116	94	1	188	244
7bae376e41b6259952179d259f069c1e	95	287	516	369	116	91	25	0	0	1	19	20	0	0	0	4	0	0	3	0	6	0	0	0	0	0	9	1	10	0	0	41
677929eac52be081cdae08a0b9c70eb2	0	44	980	0	101	36	0	0	111	18	37	0	0	1	15	0	0	14	7	0	159	21	0	0	0	0	0	0	14	0	25	51
c55921c345b9ecb6218606ccb7b737da	0	4	1570	0	0	127	0	0	0	0	0	0	0	0	0	0	0	0	0	0	0	0	0	0	0	0	0	0	0	0	0	0
8cd7646d4eee2b702e680c9a36aa93ee	0	146	74	0	63	53	5	31	100	26	66	0	5	13	10	67	2	24	6	0	259	42	0	41	0	0	35	12	78	435	0	101
7a21c9fea813dd4d7670e06c68be9aa7	0	388	0	95	153	50	0	44	10	11	60	0	0	0	0	145	0	0	0	0	167	63	0	0	0	0	0	44	0	0	30	61
efb8602f3d0765aaf09b975799823da9	1	39	0	0	0	0	24	6	211	0	36	65	87	64	51	46	3	12	0	41	476	19	0	20	0	3	0	29	0	0	67	37
37a90abf181b684611b3eabfd5dfa715	0	21	0	0	0	0	26	0	0	4	0	0	0	0	0	0	0	0	0	0	0	0	936	0	75	105	0	0	0	0	0	0
fda0746dace4494eb6cfd64b8b7d6036	0	197	0	0	0	39	16	30	44	12	36	0	0	51	97	6	9	0	0	28	211	22	0	50	0	0	0	133	45	0	37	60
c33766d386623db8e71db4e9d44a2f8b	0	0	0	0	0	0	13	13	82	0	15	124	0	3	5	63	5	53	29	55	277	19	4	0	3	3	4	39	9	2	159	0
d23fbef2f31d48eda40876cdbc49933a	0	0	0	0	0	0	20	13	166	12	37	23	40	4	29	54	19	122	5	38	104	54	0	2	19	0	0	16	45	0	19	50
2228925453f05f31ac661681aa9941d6	0	0	0	0	0	0	59	18	153	7	0	75	26	0	9	28	4	8	4	36	16	19	4	15	14	0	72	38	42	0	37	36
0dc8e0e89e89cf4f0c71808666f6c6e7	0	0	0	0	0	0	0	0	0	5	0	0	0	0	20	0	110	0	0	0	0	5	221	0	0	338	0	0	0	0	0	3
cfeb33d30aa1b73ecca815bc65ff35f0	35	0	0	0	0	0	0	0	0	0	0	35	0	0	4	0	0	480	0	0	6	6	0	0	0	0	0	0	0	0	0	0
8c29c0ac4bed029ebbeb22b3935cc8bb	0	0	435	0	0	0	0	0	0	0	19	0	0	0	0	0	36	0	0	0	0	0	32	0	0	3	0	0	0	31	0	0
f5ef8bcbeee4753d8edc0b1d7e0aa499	0	0	0	0	0	0	38	36	13	0	0	48	15	0	0	157	0	12	2	6	114	0	0	8	7	0	0	53	32	0	0	10
d2208d27b5df4c53eb547f7ac45f4d6b	0	0	523	0	0	0	0	0	0	0	0	0	0	0	0	0	0	0	0	0	0	0	0	0	0	0	0	0	0	0	0	0
dd1b7f0afcfca1df0f341790f1a2c1e1	0	0	0	0	0	0	12	0	43	8	0	0	0	37	49	24	11	13	0	5	179	0	0	0	6	0	0	27	38	0	0	0
a3f9e12d6ee993d25441b9b0283ecca3	38	91	0	57	0	73	0	0	0	0	0	0	0	0	0	25	0	0	0	0	6	29	0	0	0	0	0	18	0	0	0	1
8a17afffae873fc9d213fcdf4a610fef	4	0	0	0	0	0	7	0	82	25	27	0	0	29	37	10	3	0	0	6	92	2	0	0	0	0	0	23	0	0	0	19
ebab96ebbfdebe6776c1670fff634581	0	0	0	0	0	0	0	0	0	0	0	0	0	0	0	0	0	0	0	0	0	242	0	18	0	0	104	0	0	0	0	0
8c8598245ea67244fb156b6f31192a41	0	0	0	0	0	319	0	0	0	0	0	0	0	0	0	0	0	0	0	0	0	0	0	0	0	0	0	0	0	0	0	31
8253a32e37cc65a796a92ee67b50d870	0	103	143	0	0	0	0	8	0	0	0	0	0	0	0	0	0	0	0	24	4	0	0	0	0	0	4	0	3	0	16	0
d738c260a421aa4bb11c38e0e34fbf41	0	0	56	0	0	245	0	0	0	0	0	0	0	0	0	0	0	0	0	0	0	0	0	0	0	0	0	0	0	0	0	0
a27c0544a0789a4e34dc33c69ff79640	0	0	0	0	0	0	29	26	7	0	0	20	0	0	10	11	0	0	4	24	10	0	0	0	0	0	0	0	10	0	0	146
77d6a7db6de3bb1f15a02fdb36f90627	0	40	0	0	0	0	0	6	0	2	18	32	16	5	0	13	0	19	4	10	17	5	0	2	0	0	3	36	29	0	20	0
b078843bd82f039e57f68ab3a55a39c1	0	0	0	0	0	0	0	0	0	0	5	0	37	3	12	20	0	33	3	0	123	0	1	0	8	0	0	3	4	0	0	17
da9de212f1b21a7f18815945b628bab1	0	0	48	0	111	105	0	0	0	0	0	0	0	0	0	0	0	0	0	0	0	0	0	0	0	0	0	0	0	0	0	0
b39c338f5e964b6cb87e07f10badc6c4	0	0	0	0	0	0	15	0	24	0	8	0	0	5	10	22	0	28	0	30	76	2	0	0	14	0	0	0	0	0	0	27
f5b36d223324383df303174975ce46d5	0	68	45	69	13	0	0	0	0	0	0	20	0	0	0	20	2	0	0	0	0	0	0	2	0	0	0	0	0	0	0	0
a5189f77a2cfeab3bc1602ff5c8ac3e9	4	0	0	0	0	0	0	17	41	0	14	0	0	5	14	0	5	0	0	17	42	0	2	10	32	0	0	25	0	0	12	0
891019e319f5d8d088ed4f9379fd63ef	0	0	168	0	0	76	0	0	0	0	0	0	0	0	0	0	0	0	0	0	0	0	0	0	0	0	0	0	0	0	0	0
d0099ee91dbd9830ee9ca81d0ee85747	0	0	0	0	0	0	0	11	17	11	0	0	0	5	26	0	4	0	0	19	70	0	0	0	0	0	0	7	0	0	0	21
014e6e175d22a556bf7a9a0b75bc090f	0	0	0	0	9	0	10	24	39	1	25	0	0	10	24	14	0	0	0	0	51	0	0	0	2	0	0	0	0	0	22	0
dde6d3e36af306c913854a9cf0ddf248	0	0	0	0	0	17	12	23	49	0	0	19	0	0	14	0	0	0	0	0	0	10	0	0	0	0	0	16	0	0	62	0
877d64a66defeed4bb9d062884b3ffca	0	0	0	0	0	0	0	4	17	10	11	0	0	0	0	0	3	0	0	0	160	4	0	0	6	0	0	5	0	0	0	0
776b3cb9d774b6e0c45c45ccc1764f1b	0	21	47	0	3	0	0	3	0	0	0	0	24	0	0	22	0	0	0	21	0	7	0	0	0	0	17	20	11	0	0	0
d56ebb77864a21ec27bf3d9d2dd51240	0	0	0	0	0	0	0	0	0	0	0	0	0	0	0	0	0	0	0	0	0	174	0	0	0	0	26	0	0	0	0	0
c1e6a3b26cc7d12c8f7e22ebb092e001	0	0	108	0	0	0	0	0	0	0	19	0	0	0	0	0	8	0	0	0	0	0	24	0	0	0	0	0	0	12	0	0
217791e2b9f75aa3915ad540e35c3612	0	0	0	8	87	37	0	0	0	0	0	0	0	0	4	0	0	0	0	3	0	3	0	0	0	0	0	0	0	0	16	8
b4c9bc9315d2331ee859d99151ef4b46	0	0	0	0	0	0	0	6	0	0	0	38	0	0	17	0	0	15	0	0	0	0	0	0	0	3	13	0	0	0	62	12
892ec5e483753611b09832c1768e638e	0	0	10	0	0	0	0	26	0	0	32	0	0	0	0	0	26	0	0	0	0	0	15	0	0	3	0	0	0	43	0	0
8bc54d575f88d09b2ba16b7f571812ae	0	0	0	0	0	0	0	8	10	13	0	0	28	0	0	0	0	0	0	0	6	4	2	0	0	0	0	7	0	0	70	0
bd973b89e9375cdeee8025689dbba6a4	0	0	0	0	0	0	0	0	35	0	0	16	0	0	3	2	0	0	0	0	8	6	0	0	0	0	0	26	3	0	18	30
8b30616b62167711bb9a78269b13a021	0	0	125	0	0	0	0	0	0	0	0	0	0	0	0	0	0	0	0	0	0	0	13	0	0	0	0	0	0	4	0	0
802ee9764e76d0872a9892cdfeb43ef6	0	29	0	35	0	0	0	0	0	0	0	0	0	0	0	12	0	0	0	0	0	23	0	0	0	0	0	0	0	0	0	11
49a361dc4554ca6f03bc8d8bf47e329c	0	0	78	0	0	0	0	0	0	0	12	0	0	0	0	0	21	0	0	0	0	0	11	0	0	0	0	0	0	9	0	0
87cae47f30ea5a277a184645ac6c3b29	0	0	0	0	0	0	0	0	0	0	0	0	31	0	0	0	0	0	0	8	47	0	0	0	0	0	0	14	14	0	0	14
50a3b56e0b7db75ee9daccf7a751ba41	0	0	0	103	0	0	0	0	0	0	0	0	0	0	0	0	0	0	0	0	0	0	0	0	0	0	0	0	0	0	0	0
cb5596b3f77d0e3a0865369dffee1e92	0	0	2	2	0	0	0	0	56	0	0	0	0	8	0	0	0	0	0	11	19	0	0	0	0	0	0	19	0	0	0	7
e20689a9b204a2d730935359e2001d50	0	0	0	0	0	22	0	0	0	0	0	0	0	0	0	14	0	0	0	0	0	24	0	0	0	0	0	0	16	0	0	33
10cde2fa4db56b195187e547f870d34b	24	0	0	0	0	0	0	0	0	0	0	0	0	0	0	0	0	0	0	0	0	70	0	0	0	0	21	0	0	0	0	0
76f087ab34b5c467c119809336f32ce1	0	0	115	0	0	0	0	0	0	0	0	0	0	0	0	0	0	0	0	0	0	0	0	0	0	0	0	0	0	0	0	0
d65886bee0f292fbbf5fc64ff1bc0b24	0	61	0	0	23	0	0	8	0	0	0	0	0	0	0	8	0	0	0	0	0	0	0	0	0	0	0	0	4	0	0	11
f92c2786afd33f8c9eddd65bcb666f42	0	0	0	0	0	0	0	0	0	28	19	0	0	5	8	0	0	15	0	0	8	0	0	0	0	0	0	30	0	0	0	0
3bdf3962a4d6b9738dc1bfa095f6cc8e	0	0	66	12	0	2	0	0	0	0	0	0	0	0	0	0	0	0	0	0	0	0	0	0	0	0	0	0	0	0	0	0
c7de70e7717e20ac9834036705ed9158	111	0	0	0	0	0	0	0	0	0	0	0	0	0	0	0	0	0	0	0	0	0	0	0	0	0	0	0	0	0	0	0
c3681aadfae08523d9649960cfb0e36c	0	0	0	0	0	9	0	0	15	10	0	21	0	3	0	0	0	0	0	14	21	0	0	15	0	0	0	0	0	0	0	0
39092faab9acc08a8e53e4496a329ad2	0	2	0	0	0	0	0	0	0	0	0	0	14	0	0	21	11	0	0	0	0	0	0	0	10	0	0	0	4	0	0	40
1ea83794b96a00695927de44a90aa26d	0	0	65	0	35	0	0	0	0	0	0	0	0	0	0	0	0	0	0	0	0	0	0	0	0	0	0	0	0	0	0	0
43f41dd4045f31804b91facdd53eab41	0	0	0	0	0	0	0	0	36	0	0	25	0	0	2	0	0	7	0	6	0	0	0	0	9	2	0	0	8	0	0	0
91113cb7657f0be2acb804f649c1bfa1	0	0	55	0	0	0	0	0	0	0	16	0	0	0	0	0	9	0	0	0	0	0	5	0	0	6	0	0	0	3	0	0
1187d3f6bbc3c560b79f47cf9ad873bd	0	0	82	0	0	0	0	0	7	0	0	0	0	0	0	0	0	0	0	0	0	0	0	0	0	0	0	0	0	0	0	0
2311040030e54aa0b6f7ee1a6eb1aca1	0	0	63	0	0	0	0	0	0	0	0	0	0	0	0	0	0	0	0	0	0	0	0	0	0	0	0	0	0	0	0	0
45ae47b3e7158949544b58f3c118759e	0	56	2	0	2	0	0	0	0	0	0	0	0	0	0	7	0	0	0	0	0	0	0	0	0	0	0	0	0	0	0	19
cda4e6f933bb3108ea3e92f9db411c00	0	0	0	0	0	0	0	3	0	0	0	16	56	0	0	0	0	0	0	0	4	0	0	7	0	0	0	0	0	0	0	0
1f878f615fcfc8d7bd381a7841ac1e41	0	0	0	48	0	6	0	0	0	0	0	0	0	0	0	0	0	0	0	0	0	13	0	0	0	0	0	0	0	0	0	0
c7fad3105c8ffe7f9d38143b96565463	0	0	0	0	0	0	0	0	0	0	0	0	27	0	0	23	0	0	0	0	10	12	0	0	10	0	0	0	0	0	0	0
9fd39049c0b2fd0564b968f5c344bf69	0	0	81	0	0	0	0	0	0	0	0	0	0	0	0	0	0	0	0	0	0	0	0	0	0	0	0	0	0	0	0	0
1189d4ef3af60ba943cc73161a4097a9	0	0	0	0	0	0	0	0	0	0	56	0	0	0	0	0	0	13	0	0	0	0	0	0	10	0	0	0	0	0	0	0
037748244265ef1fe7d86db9e66a3c60	0	77	0	0	0	0	0	0	0	0	0	0	0	0	0	0	0	0	0	0	0	0	0	0	0	0	0	0	0	0	0	0
536ca07fb1789888fafc6b8638ff713e	0	0	0	0	0	0	0	0	0	0	27	0	0	0	0	0	27	0	0	0	0	0	18	0	0	5	0	0	0	0	0	0
bd2ebc70501f7d867c204f94c4e483da	0	0	0	0	0	0	0	0	0	0	0	0	0	0	7	42	0	0	0	0	12	0	0	0	0	0	0	0	0	0	15	0
26c9f4f844da09bdd5c1603be193969c	0	0	60	0	0	0	0	0	0	0	0	0	0	0	0	0	2	0	0	0	0	0	10	0	0	0	0	0	0	3	0	0
4cf9490af23af672d19005d40819f32a	3	41	2	0	0	0	0	0	0	2	0	0	0	0	0	0	0	0	0	0	10	0	0	0	0	0	0	0	0	0	0	0
70f595f71fbeec69de056bda67e1d1cd	0	0	0	74	0	0	0	0	0	0	0	0	0	0	0	0	0	0	0	0	0	0	0	0	0	0	0	0	0	0	0	0
3285e18d17d73a3c9a16757a5db3f07b	0	73	0	0	0	0	0	0	0	0	0	0	0	0	0	0	0	0	0	0	0	0	0	0	0	0	0	0	0	0	0	0
03af966ff07ddef2b87da992b85b600b	0	0	0	0	0	0	0	0	0	0	17	0	0	0	0	0	9	0	0	0	0	0	33	0	0	7	0	0	0	6	0	0
2c2018d4ecccfa3cb27b99a04c9222b1	0	0	48	2	0	0	0	0	0	0	0	0	0	0	0	0	0	0	0	0	0	0	9	0	0	4	0	0	0	5	0	0
ea9255142d2f5009b6e6fdcc6d803487	0	0	0	0	0	0	0	0	0	0	0	0	0	0	0	0	0	0	0	0	0	0	0	0	0	0	0	0	0	0	0	0
588b5ccdde9b0d39d61568731d7e223f	0	0	0	0	0	0	0	0	0	0	0	0	0	4	0	0	0	0	5	0	37	0	0	0	0	4	0	14	2	0	0	0
79ce4f3453d48f9dce4c2331f2e32bb0	66	0	0	0	0	0	0	0	0	0	0	0	0	0	0	0	0	0	0	0	0	0	0	0	0	0	0	0	0	0	0	0
c42cb1b55dcad72e3ae6ba6ef7d478d3	0	0	65	0	0	0	0	0	0	0	0	0	0	0	0	0	0	0	0	0	0	0	0	0	0	0	0	0	0	0	0	0
bbb33ee6fca18027ba68eda801a2ce9e	0	0	0	0	0	63	0	0	0	0	0	0	0	0	0	0	0	0	0	0	0	0	0	0	0	0	0	0	0	0	0	0
f4591c66cb631efd5a6cddb1f2d03edc	0	27	0	0	0	0	0	0	0	3	0	33	0	0	0	0	0	0	0	0	0	0	0	0	0	0	0	0	0	0	0	0
c38bc1b787f4ae84dc0240bad48be5a3	0	53	0	0	0	0	0	0	0	0	0	0	0	0	0	0	0	0	0	0	0	0	0	0	0	0	0	0	0	0	0	0
e5099045762067b5a64109363090fab3	0	0	0	0	0	0	13	0	0	20	7	0	0	0	0	0	0	0	0	7	0	0	0	0	4	0	0	0	0	0	0	0
f2e4355abb553aed0f53a97b59f2acf2	0	0	0	0	0	0	0	0	0	4	0	0	0	0	0	0	0	0	0	0	0	0	0	6	0	0	0	15	0	0	0	20
09a077421a0f673d4a4ef0a0e3f7a913	0	0	0	0	0	0	0	11	0	0	0	0	0	0	0	0	0	0	0	0	26	0	0	0	0	0	0	0	0	0	12	0
0cef6b058d0e94f3c7e4378a0b4c1b8b	0	0	0	0	49	0	0	0	0	0	0	0	0	0	0	0	0	0	0	0	0	0	0	0	0	0	0	0	0	0	0	0
4f02ced2d2cbe5f3f148abb12f885c9b	0	0	48	0	0	0	0	0	0	0	0	0	0	0	0	0	0	0	0	0	0	0	0	0	0	0	0	0	0	0	0	0
78a04d0c922f005d0d77f4579b6b3a89	0	0	0	0	0	0	0	0	0	0	0	0	0	0	0	0	2	0	0	0	0	0	0	0	0	0	0	0	0	0	46	0
f3b9cecc06cf0c99e801d491b67de2cc	0	0	0	0	0	0	0	0	0	0	0	0	0	0	9	0	0	11	0	0	28	0	0	0	0	0	0	0	0	0	0	0
a5d1217aa1cbc154c499796f9040d954	0	0	0	0	0	0	0	22	7	0	0	0	0	0	0	0	0	0	0	7	0	0	0	0	1	0	10	0	0	0	0	0
d64d3900fff68de4ea004f18ba50c364	0	0	0	0	0	0	0	0	0	0	0	0	0	0	6	0	0	0	0	0	12	0	0	0	0	0	0	0	5	0	24	0
2b1b76b005542ee4aa4e3df1c2c4e337	46	0	0	0	0	0	0	0	0	0	0	0	0	0	0	0	0	0	0	0	0	0	0	0	0	0	0	0	0	0	0	0
e977b84a3121133b11aee91f43db7efc	0	0	0	0	0	0	0	0	0	0	0	0	46	0	0	0	0	0	0	0	0	0	0	0	0	0	0	0	0	0	0	0
20b485f14ad07fab0d10acad007b8b32	0	0	0	0	0	0	0	0	0	0	0	0	0	0	0	0	0	0	0	0	0	45	0	0	0	0	0	0	0	0	0	0
e92e9e21eab765c6ada40b76b7df1e0c	0	19	0	0	0	0	0	0	0	0	0	0	7	0	0	0	0	0	0	3	16	0	0	0	0	0	0	0	0	0	0	0
a3b72b215a67e3caf3e3db37446195a4	0	0	0	0	0	0	0	0	0	0	0	0	0	0	0	0	3	10	12	0	19	0	0	0	0	0	0	0	0	0	0	0
0a2a0cc79a3f4ae7236cc9dcdee7165a	0	0	0	0	0	0	0	0	0	0	0	0	0	0	0	0	0	0	0	0	0	0	0	0	0	0	0	0	0	0	0	43
427e8fefc05bc046edb5d0f546d9ea51	0	0	0	0	0	0	0	0	0	0	0	0	0	0	0	0	0	0	0	0	0	0	0	0	0	0	0	0	0	0	0	0
e1c528b3abe57209d1f7c5afd83fa20c	0	0	21	0	0	0	0	0	0	0	0	0	0	0	0	0	13	0	0	0	0	0	5	0	0	3	0	0	0	0	0	0
2d433c25e3e5affa15f33c72ef0dfff8	0	0	0	0	0	41	0	0	0	0	0	0	0	0	0	0	0	0	0	0	0	0	0	0	0	0	0	0	0	0	0	0
978dd51e267cb2d4ffa1a1f6faff1226	0	41	0	0	0	0	0	0	0	0	0	0	0	0	0	0	0	0	0	0	0	0	0	0	0	0	0	0	0	0	0	0
b08ef9b722e924b7d7758709ea999bac	0	0	0	0	0	0	0	0	0	0	0	0	0	0	0	0	0	0	0	0	41	0	0	0	0	0	0	0	0	0	0	0
af9fc1ae5454d4e88c41eb146efc46a8	0	0	0	0	0	40	0	0	0	0	0	0	0	0	0	0	0	0	0	0	0	0	0	0	0	0	0	0	0	0	0	0
c2ff36b2c5a388e511460b7edf344920	40	0	0	0	0	0	0	0	0	0	0	0	0	0	0	0	0	0	0	0	0	0	0	0	0	0	0	0	0	0	0	0
25f89e3e6c08faf2e432d432cca9c65a	0	0	0	0	0	39	0	0	0	0	0	0	0	0	0	0	0	0	0	0	0	0	0	0	0	0	0	0	0	0	0	0
9cd232a91d762e72b8695ef807e4b595	0	0	0	0	0	0	19	20	0	0	0	0	0	0	0	0	0	0	0	0	0	0	0	0	0	0	0	0	0	0	0	0
db1683f6bad03fcb916fd4a61947fb8c	0	0	0	0	0	0	0	0	0	0	0	0	0	0	0	0	0	0	0	0	0	0	0	0	0	0	0	0	0	0	0	0
fe18e4431032610e4f53c15567e48133	0	39	0	0	0	0	0	0	0	0	0	0	0	0	0	0	0	0	0	0	0	0	0	0	0	0	0	0	0	0	0	0
31c44f1f4968cd41091050d67f6b9bb9	0	0	38	0	0	0	0	0	0	0	0	0	0	0	0	0	0	0	0	0	0	0	0	0	0	0	0	0	0	0	0	0
402e5913597695a16d7cad415ffff02f	0	0	0	0	0	0	0	0	0	0	0	0	0	0	0	22	0	0	0	0	0	16	0	0	0	0	0	0	0	0	0	0
48d18c2857aff73f82ac06bbfd66f51c	0	0	0	0	0	0	0	0	0	0	8	0	0	0	0	0	11	0	0	0	0	0	8	0	0	11	0	0	0	0	0	0
ed3d003ddc7f1bd4004caa82c79c9702	0	0	0	0	0	0	0	0	0	0	0	27	0	0	0	0	0	11	0	0	0	0	0	0	0	0	0	0	0	0	0	0
09f74334ddd0008931d05c020c8d7730	0	0	37	0	0	0	0	0	0	0	0	0	0	0	0	0	0	0	0	0	0	0	0	0	0	0	0	0	0	0	0	0
2924361e062d4011e2b2b74500123d08	0	0	0	0	37	0	0	0	0	0	0	0	0	0	0	0	0	0	0	0	0	0	0	0	0	0	0	0	0	0	0	0
51e441cbdcc80da0656e82293ae160b5	0	0	0	0	0	0	0	0	0	0	0	0	0	0	0	0	9	0	0	0	0	0	18	0	0	0	0	0	0	10	0	0
823ba351125b00e3087d69eb24531ced	37	0	0	0	0	0	0	0	0	0	0	0	0	0	0	0	0	0	0	0	0	0	0	0	0	0	0	0	0	0	0	0
328f71b14aaab7a3949965a7e7b5766f	0	36	0	0	0	0	0	0	0	0	0	0	0	0	0	0	0	0	0	0	0	0	0	0	0	0	0	0	0	0	0	0
372e9cfd6acc38cd00e88aac575f8afa	0	0	0	0	0	0	0	0	0	0	0	0	0	0	0	0	0	0	5	31	0	0	0	0	0	0	0	0	0	0	0	0
477d2cac8d2611e9a6bc7b701e9d5493	0	0	0	0	0	0	0	0	0	0	0	0	36	0	0	0	0	0	0	0	0	0	0	0	0	0	0	0	0	0	0	0
fe12e4b8e4cc370c76559e63b34235c1	0	0	0	0	16	20	0	0	0	0	0	0	0	0	0	0	0	0	0	0	0	0	0	0	0	0	0	0	0	0	0	0
1d7639d13007e89097701899050f355f	0	0	35	0	0	0	0	0	0	0	0	0	0	0	0	0	0	0	0	0	0	0	0	0	0	0	0	0	0	0	0	0
343f7ba6e6eab0b43cc9d2dc84bad320	0	0	0	0	0	0	11	0	0	0	0	0	0	0	0	0	0	0	0	0	0	0	0	24	0	0	0	0	0	0	0	0
b001750d92fa6ab54a0c754b04dc2b6e	0	0	0	0	0	0	0	0	0	0	0	0	0	0	0	0	0	0	0	0	0	0	0	0	0	0	0	0	0	0	35	0
e09c8dd195045e546aaa25a077f4294c	0	0	0	0	0	0	0	0	0	0	0	0	0	0	0	35	0	0	0	0	0	0	0	0	0	0	0	0	0	0	0	0
e952ac57af197a320c22ecec62384f1c	0	0	0	0	0	0	0	0	15	0	0	0	0	0	0	0	0	0	0	0	20	0	0	0	0	0	0	0	0	0	0	0
03710ff89dc58e0df0c189befd5df62b	0	0	0	0	0	0	0	0	0	0	0	34	0	0	0	0	0	0	0	0	0	0	0	0	0	0	0	0	0	0	0	0
6ba7d4f61fd8143e8aa856596c09b9dd	0	0	0	34	0	0	0	0	0	0	0	0	0	0	0	0	0	0	0	0	0	0	0	0	0	0	0	0	0	0	0	0
ddbb3a2a7d6486a2201bb8770feb0a6d	0	0	0	0	0	0	0	0	0	0	0	0	0	0	0	17	0	0	0	0	0	0	0	0	0	0	0	0	17	0	0	0
e27680d4009f98f30248d823bc17fb8e	0	0	0	12	0	0	0	0	0	0	0	0	0	0	0	0	0	0	0	0	22	0	0	0	0	0	0	0	0	0	0	0
9a906c9d6fcde3d7e172b52cce2fc8da	0	0	0	33	0	0	0	0	0	0	0	0	0	0	0	0	0	0	0	0	0	0	0	0	0	0	0	0	0	0	0	0
a3a9a481986bccee0d0aef0d88b7eb76	0	0	0	0	0	0	0	7	0	0	9	0	0	0	0	0	0	0	0	0	0	0	0	0	0	0	0	16	0	0	0	0
363df8d21baa8e8bfd9b297cb36f2866	31	0	0	0	0	0	0	0	0	0	0	0	0	0	0	0	0	0	0	0	0	0	0	0	0	0	0	0	0	0	0	0
5ca0a09f50782c16394a2c8f524d0909	0	0	0	0	0	0	0	0	0	0	0	0	0	0	0	0	11	0	0	0	0	0	15	0	0	0	0	0	0	5	0	0
06c0e7f942d36d24e9a0a28ac22cdd24	0	0	0	0	30	0	0	0	0	0	0	0	0	0	0	0	0	0	0	0	0	0	0	0	0	0	0	0	0	0	0	0
126c4c4926f559db383ec0b8320bfac2	0	0	0	0	0	0	0	3	0	0	0	0	0	0	0	0	0	3	0	0	19	0	0	0	0	0	0	0	5	0	0	0
2fe296d0da40ee56d03a21dd9b25276f	0	0	0	0	0	0	0	0	0	0	0	0	0	0	0	0	0	0	0	0	0	27	0	0	0	0	3	0	0	0	0	0
6318ae94b02ec4f71b2c32618138030b	0	0	30	0	0	0	0	0	0	0	0	0	0	0	0	0	0	0	0	0	0	0	0	0	0	0	0	0	0	0	0	0
6c891abaa8f2147383dd332e601800eb	0	0	0	0	0	0	0	23	0	0	7	0	0	0	0	0	0	0	0	0	0	0	0	0	0	0	0	0	0	0	0	0
b6e8116b10cc9be2a745ce725859f485	0	0	0	0	0	30	0	0	0	0	0	0	0	0	0	0	0	0	0	0	0	0	0	0	0	0	0	0	0	0	0	0
f4bcc8526b7bb3c237da1b9af0c8bb72	0	30	0	0	0	0	0	0	0	0	0	0	0	0	0	0	0	0	0	0	0	0	0	0	0	0	0	0	0	0	0	0
074bc67fb341996db0cd8ce58e32ce8b	1	0	0	0	0	0	0	0	5	0	0	0	0	10	0	0	0	13	0	0	0	0	0	0	0	0	0	0	0	0	0	0
4695fd3a48112ad6e29411036cb25d7d	0	0	0	0	0	0	0	0	0	0	0	0	0	0	0	0	0	0	0	0	0	0	0	0	0	0	0	0	0	0	29	0
a72ea86888b38e5ee1bb702860d8087a	0	26	0	0	0	3	0	0	0	0	0	0	0	0	0	0	0	0	0	0	0	0	0	0	0	0	0	0	0	0	0	0
bfe54af4c9180d37a0d76f6dafe79a5a	0	0	0	0	0	0	0	0	0	0	1	0	0	0	0	0	28	0	0	0	0	0	0	0	0	0	0	0	0	0	0	0
17db5f78f5f5923c80e21222ba38926a	0	0	0	0	0	0	1	0	0	0	0	0	0	0	0	0	0	0	0	0	0	0	0	0	0	0	0	0	0	0	27	0
307ac43c2f595b4d09d3ae6d20990dc3	0	0	0	0	0	0	0	0	0	0	0	0	0	0	0	0	0	0	0	0	0	0	0	28	0	0	0	0	0	0	0	0
7d5790643bb4abed817963d6f5494b8c	28	0	0	0	0	0	0	0	0	0	0	0	0	0	0	0	0	0	0	0	0	0	0	0	0	0	0	0	0	0	0	0
89c750e5a2ec62f7ef3a78282382f9ea	0	0	0	0	0	0	0	0	0	0	0	0	0	0	0	0	0	0	0	28	0	0	0	0	0	0	0	0	0	0	0	0
a0a4e2768786ccf8fe7d8c10434909a1	0	0	0	0	0	28	0	0	0	0	0	0	0	0	0	0	0	0	0	0	0	0	0	0	0	0	0	0	0	0	0	0
db431a73f1abbf372b647689d257f143	0	0	0	26	0	2	0	0	0	0	0	0	0	0	0	0	0	0	0	0	0	0	0	0	0	0	0	0	0	0	0	0
f8087029a6eef8926cc7977f81b7fcdb	0	0	28	0	0	0	0	0	0	0	0	0	0	0	0	0	0	0	0	0	0	0	0	0	0	0	0	0	0	0	0	0
4d98ce64e2738079980945037b1b5f2f	0	0	27	0	0	0	0	0	0	0	0	0	0	0	0	0	0	0	0	0	0	0	0	0	0	0	0	0	0	0	0	0
97194c5733e6be3fccdb5707b543fd27	0	0	0	0	0	0	0	0	0	0	0	0	0	0	0	27	0	0	0	0	0	0	0	0	0	0	0	0	0	0	0	0
b45fd0bdf0e12673f2fcd8ce22fa4bb4	0	0	0	0	27	0	0	0	0	0	0	0	0	0	0	0	0	0	0	0	0	0	0	0	0	0	0	0	0	0	0	0
c3b9e9a07d3524d9447dfcd38e89a000	0	0	0	0	0	0	0	0	0	0	0	0	0	0	0	0	0	0	0	0	0	0	0	0	0	0	0	0	0	0	27	0
49fc1baff761bf9d357844d43cd138ed	0	0	0	0	0	23	0	0	0	0	0	0	0	0	0	0	0	0	0	0	0	0	3	0	0	0	0	0	0	0	0	0
93e36d0d5f97a8290a4141a1e2d62707	0	26	0	0	0	0	0	0	0	0	0	0	0	0	0	0	0	0	0	0	0	0	0	0	0	0	0	0	0	0	0	0
adc2ccd504253252ce77ee13a46ec3f2	0	0	0	0	0	0	26	0	0	0	0	0	0	0	0	0	0	0	0	0	0	0	0	0	0	0	0	0	0	0	0	0
c26126b92ee3d1989473541a5e26a922	0	0	0	0	0	26	0	0	0	0	0	0	0	0	0	0	0	0	0	0	0	0	0	0	0	0	0	0	0	0	0	0
da741f2fcfe942866ec1ad855b84494e	0	0	0	0	0	0	0	0	0	0	0	0	0	0	0	0	0	0	0	0	0	0	0	26	0	0	0	0	0	0	0	0
f4e306e6aa0eb2719506798dbb1f0e92	0	26	0	0	0	0	0	0	0	0	0	0	0	0	0	0	0	0	0	0	0	0	0	0	0	0	0	0	0	0	0	0
f7b24298d41518a78227aeb1048fc7e9	0	0	0	0	0	0	14	0	0	0	10	0	0	0	0	0	0	0	0	0	2	0	0	0	0	0	0	0	0	0	0	0
f99507c82c6d2e4bb16b4fbbd2bb3a4b	0	0	0	0	0	26	0	0	0	0	0	0	0	0	0	0	0	0	0	0	0	0	0	0	0	0	0	0	0	0	0	0
fda34fda11709fffbab5aef907aeb495	0	0	0	0	0	0	0	0	0	0	0	0	0	0	0	0	0	0	0	0	0	0	0	0	0	0	0	0	26	0	0	0
37e52baccd1ddbf9c3c7d5b2a4f97f98	25	0	0	0	0	0	0	0	0	0	0	0	0	0	0	0	0	0	0	0	0	0	0	0	0	0	0	0	0	0	0	0
38bfbd3a2cf83da8fe03cea0f6b4f5f3	0	0	0	0	0	0	0	0	0	17	0	0	0	0	0	0	0	0	0	0	8	0	0	0	0	0	0	0	0	0	0	0
48ef6c5b85bfa2cc3f07f65c631d2845	0	0	0	0	0	0	0	0	0	0	0	0	0	1	0	0	5	13	0	0	0	6	0	0	0	0	0	0	0	0	0	0
4a765a31e0cf23936b0d98af5f0b7b81	0	0	0	0	0	0	0	0	0	0	0	0	0	0	0	0	0	0	0	0	0	0	0	0	0	0	0	0	0	0	0	0
54f58d358633e4768ce304277c4b37c0	0	0	0	0	0	0	0	0	0	0	25	0	0	0	0	0	0	0	0	0	0	0	0	0	0	0	0	0	0	0	0	0
e55f7ffdc508fc02e0ce54bfb21e6038	0	0	0	0	0	0	25	0	0	0	0	0	0	0	0	0	0	0	0	0	0	0	0	0	0	0	0	0	0	0	0	0
533d415e5cf21e5d8bba1a88f3f03fcb	0	0	0	0	0	0	0	0	0	0	11	0	0	0	0	0	10	0	0	0	0	0	3	0	0	0	0	0	0	0	0	0
65a13f1d1a0ce42556e49a570ddd8dcf	0	0	0	0	0	0	0	0	0	0	0	0	0	0	0	0	0	0	0	0	0	24	0	0	0	0	0	0	0	0	0	0
9038f45be0e8094e28783dceab4db4ac	24	0	0	0	0	0	0	0	0	0	0	0	0	0	0	0	0	0	0	0	0	0	0	0	0	0	0	0	0	0	0	0
0dc5c85e706258eeb4d0ce9efeba0b04	0	0	0	0	0	0	0	0	0	0	0	0	0	0	0	0	0	0	0	0	0	15	0	0	0	0	8	0	0	0	0	0
8f09bac714c02dc9415770271349dc99	0	0	0	0	0	0	0	0	0	14	0	0	0	0	0	0	0	0	0	0	0	9	0	0	0	0	0	0	0	0	0	0
a5b07cf8520236c817752cda1c893a9c	0	0	0	0	0	0	0	0	0	0	0	12	0	0	0	0	0	11	0	0	0	0	0	0	0	0	0	0	0	0	0	0
f6dcf4aae101314bf5d875a5f97fc45a	23	0	0	0	0	0	0	0	0	0	0	0	0	0	0	0	0	0	0	0	0	0	0	0	0	0	0	0	0	0	0	0
532f6c125202de9b863383e6e531d4be	0	0	0	0	0	0	0	22	0	0	0	0	0	0	0	0	0	0	0	0	0	0	0	0	0	0	0	0	0	0	0	0
89d4423bcb6eaa14f3ecd7476b84d67e	0	0	0	0	0	0	0	0	0	0	0	0	0	0	0	0	0	0	0	0	0	0	0	0	0	0	0	0	0	0	0	22
94b1cc19ae9e10f36c3a5bcbfe341735	0	0	0	0	0	22	0	0	0	0	0	0	0	0	0	0	0	0	0	0	0	0	0	0	0	0	0	0	0	0	0	0
956e78f061c6eb9b07144b97f9403201	0	0	0	0	0	0	0	0	0	0	22	0	0	0	0	0	0	0	0	0	0	0	0	0	0	0	0	0	0	0	0	0
de0140752c65e8107d0cf1a6a1309b51	0	0	0	0	22	0	0	0	0	0	0	0	0	0	0	0	0	0	0	0	0	0	0	0	0	0	0	0	0	0	0	0
53805a3bc578a4a6d9b8dcb1946e6d76	0	0	0	0	0	0	0	0	0	0	0	0	0	0	0	0	0	0	0	21	0	0	0	0	0	0	0	0	0	0	0	0
74d5f26e8860704147464503b21eb9dd	0	0	0	0	21	0	0	0	0	0	0	0	0	0	0	0	0	0	0	0	0	0	0	0	0	0	0	0	0	0	0	0
7f5dd0c262c5ec155516efc4ea77f949	0	0	0	0	21	0	0	0	0	0	0	0	0	0	0	0	0	0	0	0	0	0	0	0	0	0	0	0	0	0	0	0
80d4d099eae5d68c24b06f1bf0b3d4fa	0	0	0	0	21	0	0	0	0	0	0	0	0	0	0	0	0	0	0	0	0	0	0	0	0	0	0	0	0	0	0	0
a4f80ed08c4382e234c9b74b07d5bd5c	0	0	0	0	0	21	0	0	0	0	0	0	0	0	0	0	0	0	0	0	0	0	0	0	0	0	0	0	0	0	0	0
b108436dc947185f130dded7135ee5f9	0	0	0	0	0	0	8	0	0	0	0	0	0	0	0	0	0	0	4	0	0	0	0	0	0	0	0	0	0	0	0	9
d4cad5da153576e8ced793c6b467486a	0	0	0	0	21	0	0	0	0	0	0	0	0	0	0	0	0	0	0	0	0	0	0	0	0	0	0	0	0	0	0	0
d6ac540c540579b56ea133216a66eab2	0	0	0	0	0	0	0	0	0	0	0	0	0	0	0	0	0	0	0	0	0	0	0	0	0	0	0	0	0	0	21	0
e1ab587342e5f9b8a56dd81ee75c667d	0	0	0	21	0	0	0	0	0	0	0	0	0	0	0	0	0	0	0	0	0	0	0	0	0	0	0	0	0	0	0	0
0200f19e53b546cd07582ade5d0e9bb9	0	0	0	0	0	0	0	0	0	20	0	0	0	0	0	0	0	0	0	0	0	0	0	0	0	0	0	0	0	0	0	0
491d5d331d2da11c1de28ef9f26bf90a	0	0	0	0	0	0	0	0	0	0	0	0	0	0	0	0	0	0	0	0	0	0	0	0	0	0	0	0	0	0	0	20
4d14c9d5e928c3af60e7f10951c5a0d8	0	0	0	0	0	0	0	0	0	0	0	0	0	0	0	0	0	0	0	0	0	0	0	0	0	0	0	20	0	0	0	0
591919b26551f8a81804c11255389f5a	0	0	0	0	0	0	0	0	0	0	0	0	0	0	0	0	0	0	0	0	0	0	0	0	0	0	0	0	0	0	0	20
5fc4a4135b095da13fb2bac921bddbef	0	0	0	0	0	0	0	0	20	0	0	0	0	0	0	0	0	0	0	0	0	0	0	0	0	0	0	0	0	0	0	0
87d64bbce124099471c8b49e9d654230	0	0	0	0	0	20	0	0	0	0	0	0	0	0	0	0	0	0	0	0	0	0	0	0	0	0	0	0	0	0	0	0
8f98fb8693ed59c21399d83ce2d10724	0	0	0	0	0	0	0	0	0	0	9	0	0	0	0	0	7	0	0	0	0	0	0	0	0	0	0	0	0	4	0	0
aacc5e7497bcbd715ef9128eb4bfdc6f	0	0	0	0	0	0	0	0	0	0	0	0	0	0	0	0	0	0	0	0	0	20	0	0	0	0	0	0	0	0	0	0
df8b7f69a4f22ad8f6b629f98ee38c7e	0	0	0	0	0	0	0	0	0	0	0	0	0	0	0	0	0	0	0	0	0	0	0	0	0	0	0	0	20	0	0	0
01d81368bdf37d4bf61ece41016b1762	0	0	0	0	0	0	0	0	0	0	0	0	0	0	19	0	0	0	0	0	0	0	0	0	0	0	0	0	0	0	0	0
3e7bd97c92694e17ee930c6e68eabcfe	0	0	0	0	0	0	0	0	0	0	0	0	0	0	0	0	0	0	0	0	0	0	0	0	0	0	0	0	0	0	19	0
73bf8d1a5983e34a0cb84e3cae127815	0	0	0	0	0	0	0	0	0	0	0	0	0	0	0	0	0	10	0	0	2	0	0	0	0	0	0	0	0	0	0	7
8d73809b929d297bfea5c67e2d4fe537	0	0	0	0	0	0	0	0	0	0	0	0	0	0	0	0	0	0	0	0	0	0	0	0	0	0	0	0	0	0	0	0
929d9a7f88bd83bc06d889c356d9a13e	0	0	0	0	0	0	0	0	0	0	0	0	0	9	0	0	0	0	0	0	0	0	0	0	0	0	0	2	8	0	0	0
b57744bd30af9f7a4d538d0aba27596b	0	0	0	0	0	0	0	0	0	0	0	19	0	0	0	0	0	0	0	0	0	0	0	0	0	0	0	0	0	0	0	0
c1a85f898e388535e84222a5dfbe800d	0	0	0	0	0	0	0	0	0	0	0	0	0	0	0	0	0	0	0	0	0	0	0	0	0	0	0	0	0	0	19	0
d0b698c7298bf04110a6d2f220879bfb	0	0	0	0	0	0	0	0	0	0	0	0	0	5	0	0	0	0	0	0	14	0	0	0	0	0	0	0	0	0	0	0
d70bd64edc0672b74dee70fad8437752	0	0	0	0	0	0	0	0	0	0	0	0	0	0	0	0	0	0	0	0	0	3	0	0	0	0	0	16	0	0	0	0
d9111f780933a0eb1f13666c83542059	0	0	0	0	0	19	0	0	0	0	0	0	0	0	0	0	0	0	0	0	0	0	0	0	0	0	0	0	0	0	0	0
f3a9e69bd296dd5d39ffecc544b36f25	0	0	0	0	0	0	0	0	0	0	0	0	0	0	0	0	0	19	0	0	0	0	0	0	0	0	0	0	0	0	0	0
38f604cd8488c37c2af052ba0a11347f	0	0	0	0	0	0	0	0	0	0	0	0	0	0	0	0	0	0	0	0	3	0	0	0	0	0	0	15	0	0	0	0
3bc61ea7548112b438002cd5cf2c8e64	0	0	0	0	0	0	0	0	0	0	0	0	0	0	0	0	0	0	0	0	0	0	0	0	0	0	0	0	0	0	0	0
3c6b296e01e4134acb991b9008243925	0	0	0	0	0	18	0	0	0	0	0	0	0	0	0	0	0	0	0	0	0	0	0	0	0	0	0	0	0	0	0	0
4bd0dd81efadf78af9b59098d2154a7a	0	0	0	0	0	0	0	0	0	0	0	0	0	0	0	0	0	0	0	0	0	0	0	0	0	0	0	0	0	0	0	18
5ea47811a8275ec5dadade92ce4f0434	0	0	0	0	0	0	0	0	0	0	0	0	0	0	0	0	0	0	0	0	0	0	0	0	0	0	0	0	0	0	0	18
6a9e6cd156ec3e7ca51f4912bfe49614	0	0	0	0	0	0	0	0	13	0	0	0	0	0	0	0	0	0	0	0	0	0	0	0	0	0	0	0	0	0	0	0
96f120789ba6d0004556e9e036e811ea	0	0	0	0	0	0	0	0	0	0	0	0	0	0	0	0	0	0	0	0	0	0	0	0	0	0	0	0	0	0	0	0
aa49d861bf8eed0ede93df3962074f14	0	0	0	0	0	18	0	0	0	0	0	0	0	0	0	0	0	0	0	0	0	0	0	0	0	0	0	0	0	0	0	0
add63c98886eff96f2c4a8286b054003	0	0	0	0	0	18	0	0	0	0	0	0	0	0	0	0	0	0	0	0	0	0	0	0	0	0	0	0	0	0	0	0
b586aaae747f2d5442e5cc7f5b000d82	0	0	0	0	0	0	0	0	0	0	0	0	0	0	0	0	0	0	0	18	0	0	0	0	0	0	0	0	0	0	0	0
d02ef8224917a16c95818125ad067a84	0	0	0	0	0	0	0	0	0	0	0	0	0	0	0	0	0	0	0	0	0	0	0	0	0	0	0	0	0	0	0	0
dadbb2e9f089a071174b3c91010e1b52	0	0	0	0	0	0	0	0	0	0	0	0	18	0	0	0	0	0	0	0	0	0	0	0	0	0	0	0	0	0	0	0
f31e8cbc624b117ff7a3ab910e49295a	0	0	0	0	0	0	0	0	0	0	0	0	0	0	0	0	0	0	0	0	0	0	0	0	0	0	0	0	0	0	0	0
f3db38ba7acbfd438ff33cae3f393630	0	0	0	0	0	18	0	0	0	0	0	0	0	0	0	0	0	0	0	0	0	0	0	0	0	0	0	0	0	0	0	0
f52e34a07ff2e814f50950ea181cb271	0	0	0	0	0	0	0	0	0	0	18	0	0	0	0	0	0	0	0	0	0	0	0	0	0	0	0	0	0	0	0	0
0740b2afa2e84d54b438690ce5952e63	0	0	0	0	0	0	0	0	0	0	0	0	0	0	0	0	0	0	0	0	0	0	0	0	0	0	0	0	0	0	0	0
2c2b5fdb7648bebd4a42fe64b1a1287c	0	0	0	0	0	0	0	0	0	0	0	0	0	0	0	0	0	0	0	0	0	0	0	0	0	0	17	0	0	0	0	0
4d0483ccaaac9bf5b6101e04e3e13f1f	0	0	0	0	0	0	0	0	0	0	0	0	0	0	0	0	0	0	0	0	0	0	0	0	0	0	0	0	0	0	17	0
668fdb718997fc1589c7817655d4bb5f	2	0	3	0	0	0	0	0	0	0	0	0	0	0	0	0	0	0	0	0	0	0	5	0	0	0	0	0	0	7	0	0
8883c2463a96c506713e0d69a846220f	0	0	0	0	0	0	0	0	0	0	17	0	0	0	0	0	0	0	0	0	0	0	0	0	0	0	0	0	0	0	0	0
c43a69a046c3f359770e07919547456e	0	0	0	0	17	0	0	0	0	0	0	0	0	0	0	0	0	0	0	0	0	0	0	0	0	0	0	0	0	0	0	0
ddf3f396dcbd30c85f04b76fd411c7f5	0	0	0	17	0	0	0	0	0	0	0	0	0	0	0	0	0	0	0	0	0	0	0	0	0	0	0	0	0	0	0	0
061cc3fd68a078dfc17c89dd4e7c1d57	0	0	0	0	0	0	0	0	0	0	0	0	0	0	0	0	0	0	0	0	0	0	0	0	0	0	0	0	0	0	0	16
067ed0b3d805bc68193a07ffa33091c4	0	0	0	0	0	16	0	0	0	0	0	0	0	0	0	0	0	0	0	0	0	0	0	0	0	0	0	0	0	0	0	0
140510cf367dbbd87bc783bc87005fa9	0	0	0	0	0	0	0	0	0	0	14	0	0	0	0	0	0	0	0	2	0	0	0	0	0	0	0	0	0	0	0	0
26ce07dff4ad427689c06e2991c75d05	0	0	0	0	16	0	0	0	0	0	0	0	0	0	0	0	0	0	0	0	0	0	0	0	0	0	0	0	0	0	0	0
275b071a10ce088a4be8c9bdee6815a6	0	0	0	0	0	0	0	0	0	0	0	0	0	0	0	0	0	0	0	0	0	0	0	0	0	0	0	16	0	0	0	0
52c031ae9f1d308d07104e14072db3a6	0	0	0	0	0	16	0	0	0	0	0	0	0	0	0	0	0	0	0	0	0	0	0	0	0	0	0	0	0	0	0	0
9f1414e2233d20717c5ed418bd88e872	0	0	0	0	0	0	0	0	0	0	0	0	0	3	3	0	0	0	0	0	0	0	0	0	10	0	0	0	0	0	0	0
b9648a5365cb7f50e44673845c44d729	0	0	0	0	16	0	0	0	0	0	0	0	0	0	0	0	0	0	0	0	0	0	0	0	0	0	0	0	0	0	0	0
c3106538b846841bdef59fc195731b6f	0	0	0	0	16	0	0	0	0	0	0	0	0	0	0	0	0	0	0	0	0	0	0	0	0	0	0	0	0	0	0	0
cfa62373ac93ce37eef240c3bd13c351	0	0	0	0	16	0	0	0	0	0	0	0	0	0	0	0	0	0	0	0	0	0	0	0	0	0	0	0	0	0	0	0
dcf063c9f7ca08a9ebaccc11f91b9cfb	0	0	0	0	0	0	0	0	0	0	0	0	0	0	0	0	0	0	0	0	0	0	0	0	0	0	0	0	0	0	0	16
e69e0e629c96ce5cd32ad7d658774ecd	0	0	0	0	0	0	0	0	0	0	0	0	0	0	0	0	0	0	0	0	0	0	0	0	0	0	0	0	0	0	0	0
520c77820886daeb8cf0d6497cfb1344	0	0	0	0	0	0	0	0	0	0	15	0	0	0	0	0	0	0	0	0	0	0	0	0	0	0	0	0	0	0	0	0
67cae519bd93d09a9de859c1d8bd386a	0	0	0	0	0	0	15	0	0	0	0	0	0	0	0	0	0	0	0	0	0	0	0	0	0	0	0	0	0	0	0	0
6d43c2b39fc64e06c7d79ff40bec3101	0	0	0	0	0	0	0	0	0	0	0	0	0	0	0	0	0	0	0	0	0	0	0	0	0	0	0	0	0	0	0	15
b070b0cbcc15bb7b9b92527a9bc25311	0	0	0	0	15	0	0	0	0	0	0	0	0	0	0	0	0	0	0	0	0	0	0	0	0	0	0	0	0	0	0	0
b5821a3a7d951968c723493a96bd7997	0	0	0	0	0	0	0	0	0	0	0	0	0	0	0	0	0	0	0	0	0	0	0	0	0	0	0	0	15	0	0	0
c6357b5b5bb8c067c51faad5180b4e99	0	0	0	0	0	0	0	0	0	0	0	0	0	0	0	0	3	0	0	0	0	0	0	0	0	0	0	0	12	0	0	0
e596926dfe1985b44e4186bdc1ad635a	0	0	0	0	0	0	0	0	15	0	0	0	0	0	0	0	0	0	0	0	0	0	0	0	0	0	0	0	0	0	0	0
e81ab78fbb78d36951a48462008e4019	0	0	0	0	0	0	0	0	0	0	0	0	0	0	0	0	0	0	0	15	0	0	0	0	0	0	0	0	0	0	0	0
e891dee4a320db6aa30027688f18778c	0	0	0	0	0	0	0	0	15	0	0	0	0	0	0	0	0	0	0	0	0	0	0	0	0	0	0	0	0	0	0	0
fa5757ea2e0bd2ada15a5592ae37c723	0	0	0	0	0	0	0	0	0	0	0	0	0	0	0	0	0	0	0	0	15	0	0	0	0	0	0	0	0	0	0	0
0770fd16a73254e921d5242c92de113b	0	0	0	0	14	0	0	0	0	0	0	0	0	0	0	0	0	0	0	0	0	0	0	0	0	0	0	0	0	0	0	0
335465c12bd07823193d410641619d5e	0	0	0	0	0	0	0	0	0	0	0	0	0	0	0	0	0	0	0	0	0	0	0	0	0	0	0	0	0	0	0	14
4d981174455af2bf75309d1ee7ad4feb	0	0	0	0	0	0	0	0	0	0	0	0	0	0	0	0	0	0	0	0	0	0	0	0	0	0	0	0	0	0	0	0
504b7def95a86b8772f56a8c38f8e9e8	0	0	0	0	0	10	0	0	0	0	0	0	0	0	0	0	0	0	0	0	0	0	0	0	0	0	0	0	0	0	0	0
5eeeaff151580deb74218b33ddaf1b0d	0	0	0	0	0	0	0	0	0	0	0	0	0	0	0	0	0	0	0	0	0	0	0	0	0	0	0	0	0	0	0	14
751560bde786b0eb04b17927a2b41994	0	0	0	0	0	0	0	0	0	0	0	0	0	0	0	0	0	0	0	0	0	0	0	0	2	0	0	0	0	0	0	12
76f218da52fc9578de6d2c832a6c5b8e	0	14	0	0	0	0	0	0	0	0	0	0	0	0	0	0	0	0	0	0	0	0	0	0	0	0	0	0	0	0	0	0
84f7553a01edaa55b0ceae06686c39d0	0	0	0	0	0	0	0	0	0	0	0	0	0	0	0	0	0	0	0	0	0	0	0	0	0	0	0	0	0	0	14	0
88da24edb3fb401aa506d44503445f2d	0	0	0	0	0	0	0	0	0	0	3	0	0	0	0	0	0	0	0	0	11	0	0	0	0	0	0	0	0	0	0	0
a24e0d4286b004ee3345384b6f377f9e	0	0	0	0	0	0	0	0	0	0	0	0	0	0	0	0	7	0	0	0	0	0	7	0	0	0	0	0	0	0	0	0
a976ee469a6bcf4c55f375d18d73fe76	0	0	0	0	0	0	0	0	0	0	0	0	0	0	0	0	0	0	0	0	0	0	0	0	0	0	14	0	0	0	0	0
bc03a200af2224fb2a163c73b8d01417	0	0	0	0	0	14	0	0	0	0	0	0	0	0	0	0	0	0	0	0	0	0	0	0	0	0	0	0	0	0	0	0
d7a2a88bd85976dd93c7f5fb72a0f864	0	0	0	0	0	0	0	0	0	0	0	0	0	0	0	0	0	0	0	14	0	0	0	0	0	0	0	0	0	0	0	0
dd452094efd01d7e12390df1600a5a22	0	0	0	0	0	0	0	0	0	0	0	0	0	0	0	0	0	0	0	0	0	0	0	0	0	0	14	0	0	0	0	0
e7142feb387f929ee101779e66677cb9	0	0	0	0	0	0	0	0	0	0	0	0	0	0	0	0	0	0	0	0	14	0	0	0	0	0	0	0	0	0	0	0
ea9efb3e88c46914dc26d7644444be0c	0	0	0	14	0	0	0	0	0	0	0	0	0	0	0	0	0	0	0	0	0	0	0	0	0	0	0	0	0	0	0	0
157f3c678f822c6aaaa5ea11922434ee	0	0	0	0	0	0	0	0	0	0	0	0	0	0	0	0	0	0	0	0	0	0	0	0	0	0	0	0	0	0	0	13
2872b80ab6a7e01169ecb2c9b0f7abcb	0	0	0	0	0	13	0	0	0	0	0	0	0	0	0	0	0	0	0	0	0	0	0	0	0	0	0	0	0	0	0	0
4358c79144c364fec4ba944e53eeebc9	0	0	0	0	0	0	0	0	0	0	0	0	0	0	0	0	0	0	0	0	0	0	0	0	0	0	0	0	13	0	0	0
461463990bba0e061b50c2c3952800ae	0	0	0	0	0	0	0	0	0	0	0	0	0	0	0	0	0	13	0	0	0	0	0	0	0	0	0	0	0	0	0	0
466d59734254dafec72d5e9248886f00	0	0	0	13	0	0	0	0	0	0	0	0	0	0	0	0	0	0	0	0	0	0	0	0	0	0	0	0	0	0	0	0
48c81e264ccca25c102f2c8f0c3a0b2a	0	13	0	0	0	0	0	0	0	0	0	0	0	0	0	0	0	0	0	0	0	0	0	0	0	0	0	0	0	0	0	0
4b0cf302b677b2c754f8059c34619d1b	0	0	0	0	0	0	0	0	0	0	0	0	0	0	0	0	0	0	0	13	0	0	0	0	0	0	0	0	0	0	0	0
54483e0212b8a9f6b44d331539c65718	0	0	0	0	0	0	0	0	0	0	0	0	0	0	0	0	3	0	0	0	0	0	6	0	0	4	0	0	0	0	0	0
6a1a7a1136edde9329066549f1075cdc	0	0	0	0	0	0	0	0	0	0	0	0	0	0	0	0	0	0	0	13	0	0	0	0	0	0	0	0	0	0	0	0
6e1af2534e94d0fb476fb8464d4d75bb	0	0	0	0	0	0	0	0	0	0	0	0	13	0	0	0	0	0	0	0	0	0	0	0	0	0	0	0	0	0	0	0
78e6c196a7d88ec3302c735362d01392	0	0	0	0	0	0	0	0	0	0	0	0	0	0	0	0	0	0	0	0	0	0	0	0	0	0	0	0	13	0	0	0
90bfa84319fa11cf171d4abe49a7f729	0	0	0	0	0	0	0	0	0	13	0	0	0	0	0	0	0	0	0	0	0	0	0	0	0	0	0	0	0	0	0	0
9dc34e3addf78e369a10f7a4c073dd6b	0	0	0	0	0	0	0	0	0	0	0	0	0	0	0	0	0	13	0	0	0	0	0	0	0	0	0	0	0	0	0	0
9e17bc731cbf21fb74c86ba2ace6dc66	0	0	0	0	0	0	13	0	0	0	0	0	0	0	0	0	0	0	0	0	0	0	0	0	0	0	0	0	0	0	0	0
a84a23c9c05bc342d2e454b2c9ee466f	0	0	0	0	0	0	0	0	13	0	0	0	0	0	0	0	0	0	0	0	0	0	0	0	0	0	0	0	0	0	0	0
e1fbc3b4c6f7521d3177bc8885d88041	0	0	0	0	0	0	0	0	0	0	0	0	0	0	0	0	0	0	0	0	0	0	0	0	0	0	0	0	13	0	0	0
fa1dd4cb1412ffaab020e92e3b7b86fe	0	0	0	0	0	0	0	0	0	0	0	0	0	0	0	0	0	13	0	0	0	0	0	0	0	0	0	0	0	0	0	0
1f485cdb39e411f20958fa78f84f1299	0	0	0	0	0	0	0	0	0	0	0	0	0	0	0	0	0	0	0	0	0	0	0	0	0	0	0	0	12	0	0	0
209042c5e93d2901208dd377c90ad6b3	0	0	0	0	0	0	0	0	0	0	0	0	0	0	0	0	0	0	0	0	0	0	0	0	0	0	0	0	0	0	0	0
4d3145b5c5b1bb5a9c8a501214c0434a	0	0	0	0	0	0	0	0	0	0	0	0	0	0	0	0	0	0	0	0	12	0	0	0	0	0	0	0	0	0	0	0
61cccfcec9a22a4b3a4462b7ea43d397	0	0	0	12	0	0	0	0	0	0	0	0	0	0	0	0	0	0	0	0	0	0	0	0	0	0	0	0	0	0	0	0
7d48c6d25643c59fc4279b83267a8972	0	0	0	0	0	0	0	0	0	0	0	0	0	0	12	0	0	0	0	0	0	0	0	0	0	0	0	0	0	0	0	0
b15749809e2a3f2a64bede11863689ee	0	0	0	0	0	0	0	0	0	0	0	0	0	0	0	0	0	0	0	0	0	0	0	0	0	0	0	0	0	0	0	0
b8a62348b7c542b4e7f94bf0ccb486d6	0	0	0	0	0	0	0	0	12	0	0	0	0	0	0	0	0	0	0	0	0	0	0	0	0	0	0	0	0	0	0	0
c042bb87f1d0ade08c600778d4ce25b8	0	0	0	0	0	0	0	0	0	0	0	0	0	0	0	0	0	0	0	0	0	0	0	0	0	0	0	0	0	0	0	12
c2e79fe75e04208d673a22d7aaf58e54	0	0	0	0	0	0	0	0	0	0	0	0	0	0	0	0	0	0	0	0	0	0	0	0	0	0	0	12	0	0	0	0
cd76c5c02205db155547e3ed19753fdd	0	0	0	0	0	0	0	0	0	0	0	0	0	0	0	0	0	0	0	12	0	0	0	0	0	0	0	0	0	0	0	0
e5d49fa90328817f763cd8e8f5b0eab1	0	0	0	0	0	0	0	0	0	0	0	0	0	0	0	0	0	0	0	0	12	0	0	0	0	0	0	0	0	0	0	0
e6dc70991a0eab443745beb8b8cab14a	0	0	0	0	0	0	0	0	0	0	0	0	0	0	0	0	0	0	0	0	0	0	0	12	0	0	0	0	0	0	0	0
e87373e06efa44aea3b364f0a8c331aa	0	0	0	0	0	0	0	0	0	0	0	0	0	0	0	0	0	0	0	0	0	0	0	0	12	0	0	0	0	0	0	0
e962d48dfd6bf7a46ff800d54c976500	0	0	0	0	0	12	0	0	0	0	0	0	0	0	0	0	0	0	0	0	0	0	0	0	0	0	0	0	0	0	0	0
ea866b0e596c8e67a80995942fc622f5	0	0	0	0	0	0	0	0	0	0	0	0	0	0	0	0	0	12	0	0	0	0	0	0	0	0	0	0	0	0	0	0
03890d951052f862ae1b522123855355	0	0	0	0	0	0	0	0	0	0	0	0	0	0	0	0	0	0	0	0	0	11	0	0	0	0	0	0	0	0	0	0
1e08552a019fab05ae907089be48cd74	0	0	0	0	0	11	0	0	0	0	0	0	0	0	0	0	0	0	0	0	0	0	0	0	0	0	0	0	0	0	0	0
31db9a775aade3b4404b23ec58bdef11	0	0	0	0	0	0	0	0	0	0	11	0	0	0	0	0	0	0	0	0	0	0	0	0	0	0	0	0	0	0	0	0
33b68099f712688fce3a89de16ad7fc0	0	0	0	0	0	0	0	0	0	0	0	0	0	0	0	0	9	0	0	0	0	0	2	0	0	0	0	0	0	0	0	0
4a81a4d9b6ea7700f450a333fc30e693	0	0	0	0	0	0	0	0	0	0	0	0	0	0	0	0	0	0	0	11	0	0	0	0	0	0	0	0	0	0	0	0
4c3f29449135453478ae154859a48bd7	0	0	0	0	0	0	0	0	0	0	11	0	0	0	0	0	0	0	0	0	0	0	0	0	0	0	0	0	0	0	0	0
57ad66468575acec409d64ae181284b8	0	0	0	0	0	0	0	0	0	0	0	0	0	0	0	0	0	0	0	0	0	0	0	0	0	0	0	0	0	0	11	0
5f5a1f2b6beb15bc6d3c9b10ea2dbe3c	0	0	0	0	0	0	0	0	0	0	0	0	0	11	0	0	0	0	0	0	0	0	0	0	0	0	0	0	0	0	0	0
69e611251f4d8582e312afa5737f033e	0	0	0	0	0	0	0	0	0	0	0	0	0	0	0	0	0	0	0	11	0	0	0	0	0	0	0	0	0	0	0	0
7915c1adc34c563e657d595b179c37cf	0	0	0	0	11	0	0	0	0	0	0	0	0	0	0	0	0	0	0	0	0	0	0	0	0	0	0	0	0	0	0	0
84de277f291ef9a192724f83b96307c8	0	0	0	0	0	0	0	0	0	0	0	0	0	0	0	0	0	0	0	0	0	0	0	0	0	0	0	0	0	0	0	11
86861d94311e35b7ffcc5b8bee5b3243	0	0	0	0	0	0	0	0	0	0	0	0	0	0	0	0	0	0	0	0	0	0	0	0	0	0	0	0	11	0	0	0
a4e85d5c61e4cdb93f97a30a690703a6	0	0	0	0	0	11	0	0	0	0	0	0	0	0	0	0	0	0	0	0	0	0	0	0	0	0	0	0	0	0	0	0
a5946c89cf8a81d2c8cd83e44cbc298f	0	0	0	0	0	11	0	0	0	0	0	0	0	0	0	0	0	0	0	0	0	0	0	0	0	0	0	0	0	0	0	0
aa48edaaacf16bbaae6aeefa9cee02d6	0	0	0	0	0	0	0	0	0	0	0	0	0	0	0	0	0	0	0	0	0	11	0	0	0	0	0	0	0	0	0	0
ad2b3f4c4c267587acf248f4dba0ee38	0	0	0	0	0	0	0	0	0	0	0	11	0	0	0	0	0	0	0	0	0	0	0	0	0	0	0	0	0	0	0	0
af59741e147fc418bc47b1fbead458ef	0	0	0	0	0	0	0	0	0	0	0	0	0	11	0	0	0	0	0	0	0	0	0	0	0	0	0	0	0	0	0	0
af622683356e14c558a2d21b05cc952a	0	0	0	0	0	0	0	0	0	0	0	0	0	0	0	0	0	0	0	0	0	0	0	0	0	0	0	11	0	0	0	0
bcf6b8ea8903cb28129cfbd04654d632	0	0	0	0	0	0	0	0	0	0	0	0	0	11	0	0	0	0	0	0	0	0	0	0	0	0	0	0	0	0	0	0
c3f77e7a9409250c13f413d44af0a710	0	0	0	0	0	0	0	0	0	0	11	0	0	0	0	0	0	0	0	0	0	0	0	0	0	0	0	0	0	0	0	0
d23639d9572d1674448a451a9222c432	0	0	0	0	0	0	0	0	0	0	0	0	0	0	11	0	0	0	0	0	0	0	0	0	0	0	0	0	0	0	0	0
e1e61621b26b3402b4032f4ac8051c71	0	0	0	11	0	0	0	0	0	0	0	0	0	0	0	0	0	0	0	0	0	0	0	0	0	0	0	0	0	0	0	0
e75f8f8ef72a0b6206442c5080ffcac0	0	0	0	11	0	0	0	0	0	0	0	0	0	0	0	0	0	0	0	0	0	0	0	0	0	0	0	0	0	0	0	0
f6c7be7e30e42fa2dc8240ca6690e0b4	0	0	0	0	11	0	0	0	0	0	0	0	0	0	0	0	0	0	0	0	0	0	0	0	0	0	0	0	0	0	0	0
faad6094d4574d8a5241da819b95785a	0	0	0	0	0	0	0	0	0	0	0	0	0	0	0	0	11	0	0	0	0	0	0	0	0	0	0	0	0	0	0	0
13238be95e977e9c6aeb3ce6fc0846d6	0	0	0	0	0	10	0	0	0	0	0	0	0	0	0	0	0	0	0	0	0	0	0	0	0	0	0	0	0	0	0	0
13ba6d5fb3f1004196e4589c33b2b89a	0	0	0	0	0	0	0	0	0	0	0	0	0	0	0	0	0	10	0	0	0	0	0	0	0	0	0	0	0	0	0	0
2e8d4fcbc211c9c91409cc7024f67747	0	0	0	0	0	0	0	0	0	0	0	0	0	0	0	0	0	0	0	0	0	0	0	0	0	0	0	10	0	0	0	0
3217b94a396e288322add1b32dc9f5ea	0	0	0	0	0	0	0	0	0	0	0	0	0	0	0	0	0	0	0	0	0	0	0	0	0	0	0	0	0	0	0	10
3789d75cebc44e8c0b73cfb2cba4ba56	0	0	0	0	0	0	0	0	0	3	0	0	0	0	0	0	0	0	0	0	0	0	0	0	0	0	7	0	0	0	0	0
53913acced468d77b934254e6bbdb12c	0	0	0	0	0	0	0	0	0	10	0	0	0	0	0	0	0	0	0	0	0	0	0	0	0	0	0	0	0	0	0	0
6601e7a52dacc061b81fafa82dff6a36	0	0	0	0	0	0	0	0	0	0	0	0	0	0	0	0	0	0	0	0	0	0	1	0	0	0	0	0	0	9	0	0
73f28c5dc7e2c1e73dced7644ca522fa	0	0	0	0	0	0	0	0	0	0	0	0	0	0	0	0	0	0	0	0	0	0	0	0	0	0	0	0	0	0	10	0
947351bc7e0640f215f4ae6d7abb0f6e	0	0	0	0	0	10	0	0	0	0	0	0	0	0	0	0	0	0	0	0	0	0	0	0	0	0	0	0	0	0	0	0
c1dae0f3e504dac8d2981426338d962b	0	0	0	0	10	0	0	0	0	0	0	0	0	0	0	0	0	0	0	0	0	0	0	0	0	0	0	0	0	0	0	0
c7985a28aa4cf9627133974bee02eb07	0	0	0	0	0	0	0	0	0	0	0	0	0	0	0	0	0	0	0	0	10	0	0	0	0	0	0	0	0	0	0	0
c87e9c2e61f079190fc404cd3270e8cb	0	0	0	0	0	0	0	0	0	0	0	0	0	0	0	0	0	10	0	0	0	0	0	0	0	0	0	0	0	0	0	0
cc2be387afc7670cbba1384475b9ebc4	0	0	10	0	0	0	0	0	0	0	0	0	0	0	0	0	0	0	0	0	0	0	0	0	0	0	0	0	0	0	0	0
cc827ba4875902ccbf7b8f6f490ce46c	0	0	0	0	0	0	0	0	0	0	0	0	0	0	0	0	0	0	0	0	0	0	0	0	0	0	0	0	0	0	0	0
ceec1413832b1758100bb48ac8ac162b	0	10	0	0	0	0	0	0	0	0	0	0	0	0	0	0	0	0	0	0	0	0	0	0	0	0	0	0	0	0	0	0
dfba68ef0fd0e712608eb2a0078013a7	0	0	0	0	10	0	0	0	0	0	0	0	0	0	0	0	0	0	0	0	0	0	0	0	0	0	0	0	0	0	0	0
eaf70dcc7388cdf86166754215e8c2a2	0	0	0	0	0	0	0	10	0	0	0	0	0	0	0	0	0	0	0	0	0	0	0	0	0	0	0	0	0	0	0	0
f5e0597bc959b255335464e3f168c692	0	0	0	0	0	0	0	0	0	0	0	0	0	0	0	0	0	0	0	10	0	0	0	0	0	0	0	0	0	0	0	0
403fbe96735202e593a9443ad0676e07	0	0	0	0	0	0	0	0	0	0	0	0	0	0	0	0	0	0	0	0	0	0	5	0	0	4	0	0	0	0	0	0
6ba560a76661744bc65eed04953c1314	0	0	0	0	0	0	0	0	0	0	0	0	0	0	0	0	0	0	0	0	0	0	0	0	0	0	0	0	0	0	0	0
c6d2dc613c7f562cc581348a42582129	0	0	0	0	0	0	0	0	0	0	0	0	0	9	0	0	0	0	0	0	0	0	0	0	0	0	0	0	0	0	0	0
d27a3025e2b263f288c9ad9a6e8bdaa1	0	0	0	0	9	0	0	0	0	0	0	0	0	0	0	0	0	0	0	0	0	0	0	0	0	0	0	0	0	0	0	0
2ef16a3db0320a127643ed8752a79fc7	0	0	0	0	0	0	0	0	0	0	0	0	0	0	0	0	0	0	0	0	0	0	0	0	0	0	0	0	8	0	0	0
5a023a39ae68d740633b4c17034c394c	0	0	0	0	0	0	0	0	0	0	0	0	0	0	0	0	4	0	0	0	0	0	4	0	0	0	0	0	0	0	0	0
96dc135866b672a1825bbfe54d7ea108	0	0	0	0	0	0	0	0	0	0	0	0	0	0	0	0	0	0	0	0	0	0	0	0	0	0	0	0	0	0	0	0
7a9f36b28944a9df874f7e104654bfa8	0	0	0	0	0	0	0	0	0	0	0	0	0	0	0	0	0	0	0	0	0	0	0	0	0	0	0	7	0	0	0	0
8408e794ffeec7ec04242c246d36bae6	0	0	0	0	0	0	0	0	0	0	0	0	0	0	0	0	0	0	0	0	0	0	0	0	0	0	0	0	0	0	0	0
8b1f185c948b07011f747c2da9878f91	0	0	0	0	0	0	0	0	7	0	0	0	0	0	0	0	0	0	0	0	0	0	0	0	0	0	0	0	0	0	0	0
bec2103761d226c46d37e457f5b44086	0	0	0	0	0	0	0	0	0	0	0	0	0	0	0	0	0	0	0	0	0	0	0	0	0	0	0	0	0	0	0	0
d5ff3b6b37c9e68d143b0c92f7bee9b1	0	0	0	0	0	0	0	0	0	0	0	0	0	0	0	0	0	0	0	0	0	0	0	0	0	0	0	0	0	0	0	0
fc02283601c9ddee2842cb18f2c2cf1c	0	0	0	0	0	0	0	0	0	0	0	0	0	0	0	0	0	0	0	0	0	0	0	0	0	0	0	0	0	0	0	0
5b84f9aefbea73054bcb5ebbf3904893	0	0	0	0	0	0	0	0	0	0	0	0	0	0	0	0	0	0	0	0	0	6	0	0	0	0	0	0	0	0	0	0
64b66ea78b23d08f249ad73b1b5064ac	0	0	0	0	0	0	0	0	0	0	0	0	0	0	0	0	6	0	0	0	0	0	0	0	0	0	0	0	0	0	0	0
bab562fb6ace7910af4a9d0d0ce79102	0	0	0	0	0	0	0	0	0	0	0	0	0	0	0	0	4	0	0	0	0	0	0	0	0	2	0	0	0	0	0	0
d50706f84ad2be04b147f0a3b36039d3	0	0	0	0	0	0	0	0	0	0	0	0	0	0	0	0	0	0	0	0	0	0	0	0	6	0	0	0	0	0	0	0
fc9b4df4c5a7f7e9e25df0e2c59947f4	0	0	0	0	0	0	0	0	0	0	0	0	0	0	0	0	0	0	0	0	0	0	0	0	0	4	0	0	0	2	0	0
9681f39a104f2ddeaf95304ba9eca65c	0	0	0	0	5	0	0	0	0	0	0	0	0	0	0	0	0	0	0	0	0	0	0	0	0	0	0	0	0	0	0	0
a1a3200b76bcd6000a0914892d370b6e	0	0	0	0	0	0	0	0	0	0	0	0	0	0	0	0	2	0	0	0	0	0	0	0	0	0	0	0	0	3	0	0
a7a1a93ecfcef4cb45b42307a4fa3bca	0	0	0	5	0	0	0	0	0	0	0	0	0	0	0	0	0	0	0	0	0	0	0	0	0	0	0	0	0	0	0	0
25207cdb3924a0e6a2980df26fbc88ba	0	0	0	0	0	0	0	2	0	2	0	0	0	0	0	0	0	0	0	0	0	0	0	0	0	0	0	0	0	0	0	0
2cf9ba7b6551ebd3d32a1514ec13e935	0	0	0	0	0	0	0	0	0	0	0	0	0	0	0	0	0	0	0	0	0	0	0	0	0	0	0	0	0	0	0	0
5608c3e6c9de9ceb79610e7786bd0ac4	0	0	0	0	0	0	0	0	0	0	0	0	0	0	0	0	0	0	0	0	4	0	0	0	0	0	0	0	0	0	0	0
5bb2bb18b546cbcc63d821c483308fb5	0	0	0	0	0	0	0	0	0	0	0	0	0	0	0	4	0	0	0	0	0	0	0	0	0	0	0	0	0	0	0	0
5c96ec70d2839b27eb48f2226c96e2ca	0	0	0	0	0	0	0	0	0	0	4	0	0	0	0	0	0	0	0	0	0	0	0	0	0	0	0	0	0	0	0	0
9208b68704fe865c6ee9d7ec5b7d19cd	0	0	0	0	0	0	0	0	0	0	0	0	0	0	0	0	0	0	0	0	0	0	0	0	0	0	0	0	0	4	0	0
ac83b0bc084dbd7ae137a2e6eb8a2296	0	0	0	0	0	0	0	0	0	0	0	0	0	4	0	0	0	0	0	0	0	0	0	0	0	0	0	0	0	0	0	0
ec4075339e16f5cd45fd5a7955596899	0	0	0	0	0	0	0	0	0	0	0	0	0	0	0	0	0	0	0	0	0	0	4	0	0	0	0	0	0	0	0	0
04a7c1e964952c25dfb45b9153614072	0	0	0	0	0	0	0	0	0	3	0	0	0	0	0	0	0	0	0	0	0	0	0	0	0	0	0	0	0	0	0	0
2644a80ed1e4fbb9468ca9294999ab68	0	0	0	0	3	0	0	0	0	0	0	0	0	0	0	0	0	0	0	0	0	0	0	0	0	0	0	0	0	0	0	0
78056058faedd75d706633c5f55a975f	0	0	0	0	0	0	0	0	0	0	0	0	3	0	0	0	0	0	0	0	0	0	0	0	0	0	0	0	0	0	0	0
bb03e6ea99adcfcf8083ec2c9af114fb	0	0	0	0	3	0	0	0	0	0	0	0	0	0	0	0	0	0	0	0	0	0	0	0	0	0	0	0	0	0	0	0
e5724c73347cf2cf30e9fd31cca8c069	0	0	0	0	0	0	0	0	0	0	0	0	0	0	0	0	0	0	0	0	0	0	0	0	0	0	0	0	0	0	0	3
52b41cd3a605ac19a0105a3d3ced9cd1	0	0	0	0	0	0	0	0	0	0	0	0	0	0	0	0	0	0	0	0	0	0	2	0	0	0	0	0	0	0	0	0
608e6548b1b4cbb6176c8fce090991a5	0	0	0	0	0	0	0	0	0	0	0	0	0	0	0	0	0	0	0	0	0	0	0	2	0	0	0	0	0	0	0	0
684e9c68cc3cd5f76cfaf009127cf1ab	0	0	0	0	0	0	0	0	0	2	0	0	0	0	0	0	0	0	0	0	0	0	0	0	0	0	0	0	0	0	0	0
98cb42542608df6a2d22123c9fe6fc3e	0	0	0	0	0	0	0	0	0	0	0	0	0	0	0	0	2	0	0	0	0	0	0	0	0	0	0	0	0	0	0	0
bcc7da211cfd8c6f2b18577d26787e5d	0	0	0	0	0	0	0	0	0	0	0	0	0	0	0	0	2	0	0	0	0	0	0	0	0	0	0	0	0	0	0	0
e3ed57376f1cfca1ad03018726a048c9	0	0	0	0	0	0	0	0	0	0	0	0	0	0	0	0	0	0	0	0	0	2	0	0	0	0	0	0	0	0	0	0
e9239125c6ba63cae1822e8da4905483	0	0	0	0	0	0	0	0	0	0	0	0	0	0	0	0	0	0	0	0	0	0	2	0	0	0	0	0	0	0	0	0
ec401eab818f8942fe0c25baca538930	0	0	0	0	0	0	0	0	0	0	0	0	0	0	0	0	2	0	0	0	0	0	0	0	0	0	0	0	0	0	0	0
fa34fcf46783dd613a648010f4e4e0e9	0	0	0	0	0	0	0	0	0	0	0	0	0	0	0	0	0	0	0	0	2	0	0	0	0	0	0	0	0	0	0	0
63587327323732ecfcedeb6cc508a15c	1	0	0	0	0	0	0	0	0	0	0	0	0	0	0	0	0	0	0	0	0	0	0	0	0	0	0	0	0	0	0	0
f6d3c5b6bf600cb20587b29f8a51c3ce	0	0	0	0	1	0	0	0	0	0	0	0	0	0	0	0	0	0	0	0	0	0	0	0	0	0	0	0	0	0	0	0

## Sheet: Tab2-Experiment 2 ASV table
# Constructed from biom file
#OTU ID	157-UCLA	159-UCLA	161-UCLA	163-UCLA	165-UCLA	169-UCLA	171-UCLA	173-UCLA	175-UCLA	177-UCLA	179-UCLA	181-UCLA	183-UCLA	185-UCLA	187-UCLA	189-UCLA	191-UCLA
1b158b8b2922d4fcad5d9cea607cbb7d	0	31	6608	27	25629	4247	73	2223	18	65	4482	131	4792	88	5954	5	851
8f09bac714c02dc9415770271349dc99	480	266	3603	1119	4318	2205	2599	5999	1320	2734	1698	957	3229	3780	2175	367	1813
8c29c0ac4bed029ebbeb22b3935cc8bb	0	0	2396	0	13058	865	0	218	0	0	820	0	2134	28	2098	0	143
efb8602f3d0765aaf09b975799823da9	0	523	899	1610	668	975	1227	0	0	1141	1870	400	1595	0	1845	2620	0
929d9a7f88bd83bc06d889c356d9a13e	167	117	1779	382	792	993	1083	1659	345	1476	535	424	835	1456	617	201	858
0dc8e0e89e89cf4f0c71808666f6c6e7	0	0	0	0	11148	0	0	37	11	0	0	0	1579	0	0	0	0
d9eed15171ba289be10dde51194b580e	293	127	886	449	1241	521	960	2114	458	704	325	319	1110	1034	574	114	377
102f60ef5eed3be75bae43cd000c98cc	86	32	760	68	652	273	635	897	100	309	265	128	479	508	344	38	310
fcd256b87f1e8d151209bdbaba0a9a9d	47	272	124	685	503	225	146	125	37	1693	85	266	230	332	447	158	9
83e8f941ebfaf966ed1b7d81e21e43a6	203	35	507	121	461	188	238	1192	157	233	143	107	185	630	193	61	200
37a90abf181b684611b3eabfd5dfa715	0	0	0	0	0	1226	0	0	0	0	0	0	0	0	2432	0	0
11f63e800d538ce61113253faf0f0363	35	55	429	63	166	45	192	677	105	189	485	27	112	375	154	85	269
892ec5e483753611b09832c1768e638e	0	0	441	0	856	181	0	0	0	14	108	0	131	0	864	0	35
5bdaad19f2a370833f353f14c372764e	89	6	243	68	191	219	228	183	59	143	111	51	195	399	154	28	109
d70bd64edc0672b74dee70fad8437752	0	0	0	0	0	558	0	0	0	4	0	0	0	0	1718	0	0
45ae47b3e7158949544b58f3c118759e	0	1	53	0	0	0	51	0	74	27	0	1853	0	111	0	0	0
d65886bee0f292fbbf5fc64ff1bc0b24	239	0	1459	64	0	22	0	0	0	12	7	332	3	0	14	0	18
677929eac52be081cdae08a0b9c70eb2	0	14	431	52	38	73	0	216	185	87	0	772	30	0	39	163	31
de33ac57a82b640c51ea5ad4d3a4239a	0	100	114	239	142	94	207	0	0	96	392	30	338	0	259	67	0
94391b8a3ab4c731216f888d0649add1	25	9	95	35	38	32	2	0	141	1	0	1445	4	114	0	0	30
a3f9e12d6ee993d25441b9b0283ecca3	3	4	206	26	148	50	36	363	0	22	69	0	196	81	103	89	13
7bae376e41b6259952179d259f069c1e	39	0	160	259	287	0	115	84	135	37	80	0	29	40	17	0	4
91113cb7657f0be2acb804f649c1bfa1	0	2	308	0	228	118	18	86	0	102	4	3	77	133	57	0	5
76f087ab34b5c467c119809336f32ce1	0	11	184	11	244	52	0	0	0	47	83	54	237	37	104	0	12
ee71b9ec336eda8761b6d6508fd8b8cf	0	12	69	29	24	43	80	0	0	6	159	13	123	0	82	97	0
8cd7646d4eee2b702e680c9a36aa93ee	0	0	53	43	0	29	42	0	0	33	2	489	1	25	13	0	0
403fbe96735202e593a9443ad0676e07	0	0	14	0	311	67	0	0	0	0	0	0	240	0	86	0	0
d23fbef2f31d48eda40876cdbc49933a	15	2	0	24	23	36	35	10	0	168	18	88	23	55	147	0	12
3bdf3962a4d6b9738dc1bfa095f6cc8e	0	5	0	42	64	2	0	190	77	30	0	21	25	37	112	0	20
107aa7e6b56274803bffd1ccff5b2ee6	2	0	150	65	81	9	4	0	0	34	16	251	0	0	8	0	0
c873733a1c472c123f8063297a02c773	0	0	0	45	0	120	20	0	118	0	185	0	83	0	0	0	0
e351e2e130226c2266988a70b466935a	0	12	57	97	32	87	71	0	0	12	120	19	23	0	30	0	0
6601e7a52dacc061b81fafa82dff6a36	0	0	3	0	76	149	0	0	0	0	8	7	0	0	276	0	10
802ee9764e76d0872a9892cdfeb43ef6	143	0	0	90	0	0	0	174	4	0	0	0	0	111	0	0	0
a5189f77a2cfeab3bc1602ff5c8ac3e9	0	3	0	52	0	66	287	0	18	0	0	28	12	0	0	0	0
891019e319f5d8d088ed4f9379fd63ef	18	10	14	28	0	3	80	25	21	82	23	0	4	25	23	4	93
1f878f615fcfc8d7bd381a7841ac1e41	35	7	0	28	0	22	31	0	16	218	0	0	0	29	37	0	19
dd1b7f0afcfca1df0f341790f1a2c1e1	2	0	30	20	0	12	0	0	0	338	0	2	0	2	36	0	0
88477cd0674dfbe01d784ecb18bd2d63	0	0	19	2	106	23	39	40	22	38	0	0	76	27	6	6	36
ac665e222ab1effba09cf56746b25db3	0	0	0	0	0	77	140	36	25	0	143	0	7	0	0	0	0
8a17afffae873fc9d213fcdf4a610fef	0	0	0	0	0	0	0	0	0	0	0	392	0	0	0	0	0
c6357b5b5bb8c067c51faad5180b4e99	0	0	0	0	54	0	0	0	303	0	11	0	0	0	9	0	0
b5897bcfc589904c2e5dcf6cb744c614	22	0	58	0	17	50	29	0	6	0	30	0	157	0	0	0	0
fda0746dace4494eb6cfd64b8b7d6036	0	72	65	19	10	0	31	0	0	120	0	0	23	0	3	0	0
c3681aadfae08523d9649960cfb0e36c	0	2	176	0	0	21	108	0	17	0	0	3	15	0	0	0	0
48d18c2857aff73f82ac06bbfd66f51c	0	0	181	0	156	0	0	0	0	0	0	0	3	0	0	0	0
df6485f0c59f870ffa34796e56205884	0	10	0	17	97	7	50	0	0	0	122	7	0	0	27	0	0
da9de212f1b21a7f18815945b628bab1	0	8	90	0	0	0	0	11	81	70	0	0	21	0	13	37	0
bab562fb6ace7910af4a9d0d0ce79102	0	0	7	0	271	0	0	0	0	0	0	0	26	0	18	0	0
b4c9bc9315d2331ee859d99151ef4b46	0	0	24	19	28	21	0	21	0	105	22	18	7	22	28	6	0
43f41dd4045f31804b91facdd53eab41	8	21	84	46	0	0	0	53	48	3	13	0	26	0	17	0	0
ae614740509864ffce4a5216cf25c955	0	0	0	0	0	132	0	0	0	0	0	0	0	0	177	0	8
374c5b2e18f5b17b940837aa24372d4f	0	0	0	0	0	57	0	0	0	0	10	0	34	23	187	0	4
6a9e6cd156ec3e7ca51f4912bfe49614	0	11	0	0	74	18	0	21	0	39	0	79	0	25	0	0	30
11158ae6c76527041857f7d17283d1f8	0	0	44	0	41	18	42	0	17	0	25	7	9	40	37	0	0
8253a32e37cc65a796a92ee67b50d870	24	20	58	0	0	0	66	71	13	0	0	0	0	28	0	0	0
ebab96ebbfdebe6776c1670fff634581	0	1	97	0	0	0	0	0	0	0	37	0	143	0	0	0	0
1ee27fee30b2e6832a2be5e28f0978f3	0	0	0	0	0	141	0	0	0	0	0	0	0	17	100	11	0
4cf9490af23af672d19005d40819f32a	2	15	0	0	2	0	2	20	0	4	0	71	0	50	23	0	20
f5b36d223324383df303174975ce46d5	0	0	21	0	0	0	0	6	7	0	0	0	16	132	0	16	0
8acacb13d8155b97dfe6edb69ca5b957	0	0	78	4	29	10	0	0	0	0	0	0	19	36	5	7	9
d0099ee91dbd9830ee9ca81d0ee85747	0	0	0	0	0	12	0	0	0	38	0	120	27	0	0	0	0
4a765a31e0cf23936b0d98af5f0b7b81	13	0	0	0	0	16	0	0	0	0	0	0	62	105	0	0	0
5ca0a09f50782c16394a2c8f524d0909	0	0	0	0	107	41	0	0	0	0	0	0	0	0	44	0	0
e795fed13ead27da7c3bedd15b4a59c1	0	23	8	19	0	0	61	0	0	27	14	0	6	0	0	20	0
f2e4355abb553aed0f53a97b59f2acf2	0	0	0	0	0	0	0	0	0	146	0	16	0	0	0	0	2
49a361dc4554ca6f03bc8d8bf47e329c	0	0	0	0	111	2	0	0	0	0	0	0	21	4	24	0	0
77d6a7db6de3bb1f15a02fdb36f90627	0	0	23	0	18	0	0	0	5	8	0	19	0	0	88	0	0
3667ca3d1270344578b3819b5f56731d	0	0	0	25	0	0	16	27	8	0	67	0	13	0	0	0	0
8c8598245ea67244fb156b6f31192a41	0	2	0	50	0	44	0	57	0	0	0	0	0	3	0	0	0
8635f4deabdf5269a43072d7ed4fdf3c	0	0	153	0	0	0	0	0	0	0	0	0	0	0	0	0	0
8bc54d575f88d09b2ba16b7f571812ae	5	0	64	0	0	0	38	0	1	0	0	13	9	5	12	0	0
09bedf1ee9478654b581fea611f919e7	0	0	0	0	0	0	0	0	0	0	0	0	0	10	102	0	27
26c9f4f844da09bdd5c1603be193969c	0	0	0	0	87	10	0	0	0	0	6	0	0	0	30	0	0
65e2fe387bfdf0fa880811cceac1d59e	0	0	0	0	6	0	28	69	0	0	0	0	0	27	0	0	0
303bc89385db5103714801e5d2c23b87	0	0	0	0	37	34	0	0	0	0	19	0	0	34	0	0	5
db3b841ffbe72c5c20668246cde33937	0	0	0	0	55	0	0	0	6	0	9	2	20	5	27	4	0
1187d3f6bbc3c560b79f47cf9ad873bd	0	0	0	0	40	0	3	36	0	8	0	0	0	38	0	0	0
3f803622324112081c34d476caf69172	0	0	0	0	0	7	14	0	30	0	24	0	48	0	0	0	0
03af966ff07ddef2b87da992b85b600b	0	0	0	0	69	0	0	0	0	15	0	0	17	0	19	0	0
89570549bb9ad507924436fa4b3ff2ef	0	0	0	0	115	0	0	0	0	0	0	0	0	0	5	0	0
50a3b56e0b7db75ee9daccf7a751ba41	0	0	0	0	10	0	46	0	48	0	0	9	0	0	6	0	0
04456df6334d5e14e85824448a0c6143	0	0	0	0	57	0	0	0	27	0	0	0	8	0	26	0	0
39092faab9acc08a8e53e4496a329ad2	0	0	0	0	13	92	0	0	0	0	0	0	0	12	0	0	0
776b3cb9d774b6e0c45c45ccc1764f1b	17	0	0	31	0	0	13	0	0	12	0	24	0	15	4	0	0
38bfbd3a2cf83da8fe03cea0f6b4f5f3	0	5	0	0	2	1	33	0	0	14	0	3	9	0	0	8	40
cf1c154dda5617a313977704c70b4fea	0	0	12	0	48	0	0	0	0	0	1	0	20	0	21	0	0
e27680d4009f98f30248d823bc17fb8e	0	7	21	11	0	0	26	0	0	0	35	0	0	0	0	0	0
54f58d358633e4768ce304277c4b37c0	0	0	97	0	0	0	0	0	0	0	0	0	0	0	0	0	0
dde6d3e36af306c913854a9cf0ddf248	0	0	0	0	29	9	0	0	17	0	0	0	0	24	15	3	0
16e0911aa00418a03cf086255a7d5460	0	0	0	0	0	14	0	17	15	0	22	0	28	0	0	0	0
ad60e26c25dca0db8c328a4c5b89d4c4	0	0	0	0	0	0	0	33	0	0	0	0	25	33	0	0	3
014e6e175d22a556bf7a9a0b75bc090f	0	0	0	0	0	18	0	0	0	0	0	64	0	0	0	9	0
51e441cbdcc80da0656e82293ae160b5	0	0	0	0	64	0	0	0	0	0	0	0	27	0	0	0	0
71a100d5c03774f0d0365e5542a0d21d	0	0	0	0	0	29	32	3	2	0	24	0	0	0	0	0	0
7a21c9fea813dd4d7670e06c68be9aa7	0	0	0	0	0	43	3	0	0	0	0	43	0	0	0	0	0
bd9066dd2f19e8a77cc681ea060b7485	0	0	0	85	0	0	0	0	0	0	0	0	0	0	0	0	0
b39c338f5e964b6cb87e07f10badc6c4	0	0	0	0	0	0	0	79	0	0	0	0	0	0	0	0	0
e20689a9b204a2d730935359e2001d50	0	0	0	0	41	0	0	0	0	37	0	0	0	0	0	0	0
b26df2b91beaae36fae8bf73188664e5	0	0	0	0	0	0	0	0	0	0	0	15	0	60	0	0	0
2f27bcf9a60804b6b1fcdf74122c4fae	0	0	0	0	0	62	0	0	0	0	0	0	0	0	12	0	0
6d194eab339a45b61fbc6f4bd03da0c1	0	0	0	0	0	0	0	47	7	0	0	0	0	0	19	0	0
565eb788433094300eceacd42ade4899	0	0	0	71	0	0	0	0	0	0	0	0	0	0	0	0	0
2cb9077e3906b6434cc06d7bf5c82e57	0	0	0	0	0	0	0	0	0	0	0	70	0	0	0	0	0
c42cb1b55dcad72e3ae6ba6ef7d478d3	0	0	32	0	0	30	0	0	0	0	8	0	0	0	0	0	0
0d87b112bc336b97248bf4757a668689	0	0	0	0	0	0	7	21	0	0	0	0	41	0	0	0	0
671de3a56ac5556d0f9ab02d790c6753	0	0	0	0	69	0	0	0	0	0	0	0	0	0	0	0	0
5bb2bb18b546cbcc63d821c483308fb5	0	0	0	16	0	5	0	0	0	0	0	0	0	0	47	0	0
fafa40efe72fa6c7cf68858ae378fee4	0	0	0	0	0	0	0	0	0	0	0	0	0	68	0	0	0
c1e6a3b26cc7d12c8f7e22ebb092e001	0	0	0	0	39	0	0	0	0	0	0	0	25	0	0	0	0
c3942ab30c442457767e490f2bb716e3	0	0	0	0	0	32	0	0	0	0	0	0	14	0	8	0	10
d0b698c7298bf04110a6d2f220879bfb	0	0	64	0	0	0	0	0	0	0	0	0	0	0	0	0	0
f047ea50e0a4e2bff402edaa6b31a9f9	0	0	0	0	60	0	0	0	0	2	0	0	0	0	1	0	0
7583b50166738dafb1dc0b77380b2488	0	0	0	0	0	0	0	62	0	0	0	0	0	0	0	0	0
2c2018d4ecccfa3cb27b99a04c9222b1	0	0	0	0	0	0	0	0	0	0	0	0	0	0	60	0	0
8e246fb129c4c117dadd997ccdf0149a	0	0	0	0	0	28	0	0	0	0	0	7	13	0	0	0	12
49f6c83aa48453cff31a7f859df9c39f	0	0	58	0	0	0	0	0	0	0	0	0	0	0	0	0	0
54483e0212b8a9f6b44d331539c65718	0	0	0	0	0	43	0	0	0	0	0	0	0	0	15	0	0
c5b1a3c13e9f73db33a252789f4505fa	0	0	0	0	44	14	0	0	0	0	0	0	0	0	0	0	0
061cc3fd68a078dfc17c89dd4e7c1d57	0	0	0	0	0	0	0	57	0	0	0	0	0	0	0	0	0
1fc03e37ff19bb624593f2436eaf28ef	0	0	0	0	0	0	28	0	0	0	0	0	0	29	0	0	0
1369aba02dd8b749b4c4c2a799d34207	0	0	44	0	0	0	0	0	0	12	0	0	0	0	0	0	0
1ad6d382f433721078ac3621cf6cde86	0	0	0	0	0	40	0	0	0	0	0	0	0	0	15	0	0
331657258038535df96ea6665290782a	0	0	0	0	0	0	55	0	0	0	0	0	0	0	0	0	0
60c17b9c4cd4f0caa3eef2c628cc705a	0	0	55	0	0	0	0	0	0	0	0	0	0	0	0	0	0
ebdf5f514f0c18b92fa7078211372d9a	0	0	0	0	0	52	0	0	0	0	0	0	0	0	0	0	0
2311040030e54aa0b6f7ee1a6eb1aca1	0	0	0	0	0	0	41	0	0	0	0	0	0	0	0	10	0
5b4f8b625d8fbb1268863be7dbc4db5d	0	0	51	0	0	0	0	0	0	0	0	0	0	0	0	0	0
6c5dbe1dabea7fc84d2f96511cac3cbd	0	0	0	0	0	50	0	0	0	0	0	0	0	0	0	0	0
70dc542abd88e69c748430b1476e662c	0	0	0	0	0	30	0	0	0	0	0	0	4	0	15	0	0
0eaaeade7266138950856eeb973aa116	0	0	24	0	0	0	0	0	8	0	0	0	0	0	14	0	2
cda4e6f933bb3108ea3e92f9db411c00	8	0	0	0	0	0	0	0	0	0	19	0	0	21	0	0	0
1ea83794b96a00695927de44a90aa26d	0	0	0	47	0	0	0	0	0	0	0	0	0	0	0	0	0
63587327323732ecfcedeb6cc508a15c	0	0	0	0	0	0	0	0	0	0	0	0	0	47	0	0	0
e5e45fe5960b838c45765068621efcd5	0	0	0	14	0	0	18	0	0	0	5	0	0	0	10	0	0
cd46e01b7ade82713425c980e460e5ad	0	0	46	0	0	0	0	0	0	0	0	0	0	0	0	0	0
ece4f85db97f96a69f72a02e44ea0a52	0	0	0	0	0	0	0	0	0	0	0	0	0	0	46	0	0
5c96ec70d2839b27eb48f2226c96e2ca	0	0	0	0	45	0	0	0	0	0	0	0	0	0	0	0	0
7a887198cc6439774f11cf2926671989	0	0	0	0	0	0	0	0	0	45	0	0	0	0	0	0	0
da2b9ce8a775d5a1cb7aacbf542841bd	0	0	45	0	0	0	0	0	0	0	0	0	0	0	0	0	0
f8da536b295dc08b376ea23b75a907ef	0	0	0	13	0	0	0	0	0	0	0	0	0	0	18	14	0
1a09849c7e21509d1aa5f3d0b3bcc4c8	0	0	0	0	0	0	0	0	0	0	0	0	44	0	0	0	0
348bc5a6cea9acfc5089fafa7ea3a0fc	0	0	0	0	44	0	0	0	0	0	0	0	0	0	0	0	0
53940e030606df43fd83f39c01980a64	0	0	0	0	0	0	0	0	0	0	0	0	0	0	44	0	0
776c1080dcaca1d23a5cd63602a56a21	0	0	0	44	0	0	0	0	0	0	0	0	0	0	0	0	0
7f1e0b417ba4012e831348b09547d35a	0	0	44	0	0	0	0	0	0	0	0	0	0	0	0	0	0
56cd11f6f7deff20de77a317716a0d9b	0	0	0	0	24	0	0	0	0	0	0	0	12	0	7	0	0
685e10da671c33262ac53946cb7efa9f	0	0	0	0	0	0	43	0	0	0	0	0	0	0	0	0	0
c79a067a91dbcae47f8e7c016a98db23	0	0	0	0	43	0	0	0	0	0	0	0	0	0	0	0	0
e7142feb387f929ee101779e66677cb9	0	0	0	0	0	0	0	0	0	0	0	0	0	43	0	0	0
c9c436e5f0bb904d309324e4997cb29d	0	0	0	0	0	42	0	0	0	0	0	0	0	0	0	0	0
e69ebc54ebf322d5c986990c7c7bab81	0	0	0	0	0	0	15	0	0	0	0	0	0	0	0	27	0
adc61945a7a169f9b0420e3fd8c958b9	0	0	0	0	0	12	0	0	0	0	0	0	0	0	29	0	0
bd2ebc70501f7d867c204f94c4e483da	0	0	0	29	0	0	0	12	0	0	0	0	0	0	0	0	0
c6e8c324a665640a9ed048aaa46f1bd2	0	0	0	0	0	0	41	0	0	0	0	0	0	0	0	0	0
cfdd70bdbf090e219bf771ede00b81bb	0	0	0	0	0	0	41	0	0	0	0	0	0	0	0	0	0
00e5c53e5de89d9e75ef2771ed62717f	0	0	0	0	0	0	0	40	0	0	0	0	0	0	0	0	0
27b4bf43c4374efaf423108a0099e79a	0	0	0	0	0	0	0	0	0	40	0	0	0	0	0	0	0
8b30616b62167711bb9a78269b13a021	0	0	0	0	25	0	0	0	0	0	15	0	0	0	0	0	0
ec30ea29a925f7e73c47ed5962707026	0	0	4	0	0	0	0	0	0	0	25	0	0	0	0	11	0
0f7c9b0cf7904d7ed97c691984581c89	0	0	0	0	0	0	0	0	0	0	0	0	0	39	0	0	0
4579917ab22143720a3c951393eb9553	0	0	0	0	0	39	0	0	0	0	0	0	0	0	0	0	0
935fd90145064ec4ddbbf2c3a5c27a8d	0	0	0	0	0	0	0	0	0	0	0	0	0	0	0	0	39
d7cb0c4566131ea6bd100bc610683e5c	0	0	0	0	0	0	0	0	0	0	0	0	0	0	39	0	0
90f50d027c61493615d3ebbca1955a66	0	0	0	38	0	0	0	0	0	0	0	0	0	0	0	0	0
a499de5c0792c00ff383f2cb15de0e4a	0	0	38	0	0	0	0	0	0	0	0	0	0	0	0	0	0
c89126bbc3249c63ccbc28f258084fb9	0	0	0	0	0	38	0	0	0	0	0	0	0	0	0	0	0
f34a003dd8dcba8e358c1e1c8b633a46	0	0	0	0	0	0	0	0	0	0	0	0	38	0	0	0	0
25f08a8b646d83710eee3e3aa8ac43e5	0	0	0	0	37	0	0	0	0	0	0	0	0	0	0	0	0
321daff083a660c06de5bf9a13a82875	0	0	0	0	0	0	0	0	37	0	0	0	0	0	0	0	0
da024e75416b238b5c72834964e14e62	0	0	0	0	0	37	0	0	0	0	0	0	0	0	0	0	0
904df6dfd6037586851446d8b86d3f11	0	0	0	0	25	0	0	0	0	0	0	0	0	0	11	0	0
c7bd69674478466575bf427a641c7fb0	0	0	0	0	0	0	0	36	0	0	0	0	0	0	0	0	0
e2691b3777d34dbe23d22f7682d4f4b7	0	0	0	0	0	0	0	0	0	36	0	0	0	0	0	0	0
02b87685371a1c0914c66f1516253723	0	0	0	0	0	35	0	0	0	0	0	0	0	0	0	0	0
492fa3da19eb5fe9e608392e497cd0c7	0	0	35	0	0	0	0	0	0	0	0	0	0	0	0	0	0
533d415e5cf21e5d8bba1a88f3f03fcb	0	0	0	0	0	0	0	0	0	0	0	0	14	0	21	0	0
8fea6fb414f3973c60bb3d9c9b396391	0	0	0	0	0	0	0	35	0	0	0	0	0	0	0	0	0
cb698f9596c501208f49bf25fbd781e4	0	0	9	0	0	0	7	0	0	0	0	0	9	0	7	0	3
cfeb33d30aa1b73ecca815bc65ff35f0	3	0	23	0	0	0	0	0	0	0	0	0	0	0	9	0	0
1d2d94585a3233a3640f395e89e16519	0	0	0	0	17	7	0	0	0	0	0	0	0	0	10	0	0
7a940abd99ad457a14496509dc31af15	0	0	34	0	0	0	0	0	0	0	0	0	0	0	0	0	0
c700562e9c0a7d098e4ff84c15bfd91c	0	0	0	0	0	10	0	0	24	0	0	0	0	0	0	0	0
00074664aabd3e6d3d55a1b0a5974b99	0	0	0	0	0	33	0	0	0	0	0	0	0	0	0	0	0
7b922bd11ea3f2de8a1d01bc0314871f	0	0	0	0	0	0	0	0	0	0	0	0	0	33	0	0	0
ca0b027682abda54b384c975b259c848	0	0	0	0	0	0	0	0	0	33	0	0	0	0	0	0	0
02f18a16c8dc2d1856c319ee9b53fb7b	0	0	0	0	0	0	0	0	0	32	0	0	0	0	0	0	0
74e88e8d55d597e8946fb2b3ffefef31	0	0	0	0	0	32	0	0	0	0	0	0	0	0	0	0	0
75df725d95977613a9e924f0a5ae5069	0	0	0	0	17	0	0	0	0	0	0	0	0	0	15	0	0
799e774536cd82725735569ffc8f0a6b	32	0	0	0	0	0	0	0	0	0	0	0	0	0	0	0	0
9c6fba5073178ddcfceb388ba50e74bf	0	0	0	0	0	0	0	0	0	0	0	32	0	0	0	0	0
bdaab6b6421beafdd509509e8e1c3cfd	0	0	0	0	0	0	0	0	0	0	0	0	32	0	0	0	0
ca1a0a7b4a63b7af52a932969b976d5a	0	0	0	0	0	0	0	0	0	0	0	32	0	0	0	0	0
2c5d44bac2902d9edbefe3d3da698340	0	0	0	0	0	31	0	0	0	0	0	0	0	0	0	0	0
77b7f438816cd6f02ff02127ea6449d0	0	0	0	0	0	0	31	0	0	0	0	0	0	0	0	0	0
9cd232a91d762e72b8695ef807e4b595	0	0	0	31	0	0	0	0	0	0	0	0	0	0	0	0	0
d1c34a872478a4d2afa9ed0e8f79bfb9	0	0	0	0	0	31	0	0	0	0	0	0	0	0	0	0	0
e92e9e21eab765c6ada40b76b7df1e0c	0	0	0	0	0	0	0	0	0	0	0	18	0	0	0	13	0
229b01beefb68071780c4d91bcc26a74	0	0	0	0	0	0	30	0	0	0	0	0	0	0	0	0	0
2d21b939704070850a4951c563faf18f	0	0	0	0	0	0	0	0	0	0	0	0	30	0	0	0	0
307864bf27c5317269755c2883a2d814	0	0	0	0	0	18	0	0	0	0	0	0	0	0	12	0	0
30ab808928dd752d7fc5e409c1ad226f	0	0	0	0	27	0	0	0	0	0	0	0	3	0	0	0	0
5825d0375400fbe6c155d61aab14527f	0	0	0	0	0	30	0	0	0	0	0	0	0	0	0	0	0
6c891abaa8f2147383dd332e601800eb	0	0	0	0	0	0	0	15	0	0	0	0	15	0	0	0	0
c4f04055759202686df7f613f23487c5	0	0	30	0	0	0	0	0	0	0	0	0	0	0	0	0	0
ddca8e387ff060acc71c8339eb7ce59e	0	0	0	12	0	0	0	0	0	4	0	0	14	0	0	0	0
e2bd249866be7414314a6c310b29405d	0	0	0	0	0	0	0	0	0	0	0	0	0	0	30	0	0
016e7a44d969d427250e5f1febc1cf51	0	0	0	0	0	0	0	0	0	0	0	29	0	0	0	0	0
1e503342764d34bd6b47344482be2d9c	0	0	0	0	0	0	0	0	0	0	0	0	0	0	29	0	0
3aaaf4f10492216973e1efd8f233a8ff	0	0	0	0	0	0	0	0	0	0	0	0	29	0	0	0	0
86b21a3f38551b3332b4c65be0109b16	0	0	0	0	0	0	24	0	0	0	5	0	0	0	0	0	0
c39b40285fa23b9bae961dcfa9b81c82	0	0	0	0	29	0	0	0	0	0	0	0	0	0	0	0	0
c8b5aac6fbdf7a71d84b7992b796a2af	0	0	0	0	19	0	0	0	0	0	0	0	0	0	10	0	0
f16e45a18ffd16d7d372602fdc1366a2	0	0	29	0	0	0	0	0	0	0	0	0	0	0	0	0	0
4db91a7e3a86803d4143abb8b533885d	0	0	0	0	0	28	0	0	0	0	0	0	0	0	0	0	0
acb17d7c1328105726fa592638b4c183	0	0	0	0	28	0	0	0	0	0	0	0	0	0	0	0	0
d73835da51464de444e732fe62aec643	0	0	0	0	8	0	0	0	0	0	20	0	0	0	0	0	0
ddd8755c612e2f864d6462f3ff8c7105	0	0	0	0	0	0	0	0	0	0	0	0	0	0	28	0	0
39ec0e8d0f3297cb8e25f8da91061770	0	0	0	0	0	0	0	0	0	0	0	0	27	0	0	0	0
4b64dddd0e3a82845beb1791c363bc68	0	0	0	0	0	0	0	0	0	27	0	0	0	0	0	0	0
4ca2b675eb7103b3df0f034cbd09f200	17	0	0	10	0	0	0	0	0	0	0	0	0	0	0	0	0
50d2a90643b4a57826459d969754d0b4	0	0	0	0	27	0	0	0	0	0	0	0	0	0	0	0	0
c360a7e1096c42329a5275f02974e44e	0	0	0	0	0	0	0	0	0	15	0	0	0	0	12	0	0
51d4b827e62a1f3b670dd827a9f65755	0	0	0	0	0	0	0	0	0	0	0	26	0	0	0	0	0
8ca47e3f7a6d3e6bf8ee598100421cbc	0	0	0	0	0	0	26	0	0	0	0	0	0	0	0	0	0
c6dfd83f025371f4cd24d6df5f893865	0	0	0	0	0	0	0	0	0	0	26	0	0	0	0	0	0
c97801b7f91ee32fce8bdf9e049c1ee7	0	0	0	0	0	0	0	0	0	0	0	0	20	0	0	0	6
e2615f336dc9b437f2641dbdc9a013c9	0	0	0	0	0	0	0	0	0	0	0	26	0	0	0	0	0
000e38f477632fa6299901badf2e0f06	0	0	0	0	0	0	0	0	0	0	6	0	0	0	19	0	0
27d18bf9fcd594e61e7698a7aa6576fd	0	0	0	0	0	0	0	0	25	0	0	0	0	0	0	0	0
2861b60feb98b96bfdfae4152ea84ae7	0	0	0	0	0	0	0	0	0	25	0	0	0	0	0	0	0
45de9ff57716c18bce0417631163a60d	0	0	0	0	25	0	0	0	0	0	0	0	0	0	0	0	0
4c06188bc9c7b91eec9e1fe25da00706	0	0	0	0	0	0	0	25	0	0	0	0	0	0	0	0	0
4cecd2478253cedd0dff65d35d7c434a	0	0	0	0	0	0	25	0	0	0	0	0	0	0	0	0	0
65bf17c16ca951d4c82defac9c7dab93	0	0	0	0	0	0	0	0	25	0	0	0	0	0	0	0	0
8114b1d0274e9e4bb6c91f6af1b8fac8	0	0	0	0	25	0	0	0	0	0	0	0	0	0	0	0	0
d79718c02e1b373983ca27657fe956b3	0	0	0	0	0	0	0	0	0	0	0	0	25	0	0	0	0
153a0f7fc6721653d8d3b097c385349c	0	0	0	0	0	0	0	0	0	0	0	0	0	0	24	0	0
25642f0618038ffb872d3a889632737d	0	0	0	24	0	0	0	0	0	0	0	0	0	0	0	0	0
2f9a6ed8b524224f9ee8f1ca6912a748	0	0	0	0	0	24	0	0	0	0	0	0	0	0	0	0	0
3e74a56d5384c6bd3a3caeb387a4662b	0	0	0	0	0	0	0	0	0	0	24	0	0	0	0	0	0
58386b59eabfae4fb3ba86a5a8057710	0	0	0	24	0	0	0	0	0	0	0	0	0	0	0	0	0
694ec9d55a3be3a176915215ab42247a	0	0	0	0	0	0	0	0	0	0	0	0	0	0	0	24	0
b9960fe4b85b593938d4dfa908bc2ec6	0	0	0	0	0	0	0	0	0	0	0	0	0	0	24	0	0
ec5476aee520ac0feeb4de4497e54cde	0	0	0	0	0	0	8	0	0	0	0	0	16	0	0	0	0
481df8129fc0a9497a4c4338e683d900	0	0	0	0	0	0	0	23	0	0	0	0	0	0	0	0	0
574d164310944193d8fc13dc10346e58	0	0	0	0	0	0	0	0	0	0	0	0	0	0	0	0	23
5efa722c435869f852ffdd59bb30b3fe	0	0	0	0	0	23	0	0	0	0	0	0	0	0	0	0	0
b60e268947d7c6ec89789967308e7675	0	0	0	0	0	0	23	0	0	0	0	0	0	0	0	0	0
d8264276a0301fe25e0c7720d5a5a48c	0	0	0	0	0	0	0	0	0	0	0	0	0	0	23	0	0
11ac83e84d594c0e811815b6726c8f90	0	0	0	0	0	22	0	0	0	0	0	0	0	0	0	0	0
15f3159818fd00cdb08820ab5a0aff38	0	0	0	0	0	22	0	0	0	0	0	0	0	0	0	0	0
1a1b68c68eeba6cbecbf1b1fdc5761bf	0	0	0	0	22	0	0	0	0	0	0	0	0	0	0	0	0
332cc81afa82449e1482c58047b20636	0	0	22	0	0	0	0	0	0	0	0	0	0	0	0	0	0
40130f4be98ca766945e7b22d2957940	0	0	0	0	0	22	0	0	0	0	0	0	0	0	0	0	0
4d98ce64e2738079980945037b1b5f2f	0	0	0	0	0	0	0	0	0	0	0	0	22	0	0	0	0
67e39d8138eb75859bf2d2a94fa58129	0	0	0	0	0	0	0	0	22	0	0	0	0	0	0	0	0
84716245f53ab2236b84538a9cdd74ed	0	0	9	0	0	0	0	0	0	0	0	0	0	0	0	8	5
8c0f54f4e79883a53562c6a763628688	0	0	0	0	8	8	6	0	0	0	0	0	0	0	0	0	0
9c0f13da7e122b66fbc8fedd932c6214	0	0	0	0	0	0	0	0	0	16	0	6	0	0	0	0	0
9ceb6cf847c01ac034145444ecec9763	0	0	0	0	0	22	0	0	0	0	0	0	0	0	0	0	0
d6be45afca6371cdd7d012d8ce94ebd8	0	0	0	22	0	0	0	0	0	0	0	0	0	0	0	0	0
ea5e6188b7b3bc6728e0853a9c705985	0	0	0	0	14	0	8	0	0	0	0	0	0	0	0	0	0
01b2e907a5da38498b25256a165d79f4	0	0	21	0	0	0	0	0	0	0	0	0	0	0	0	0	0
2e7e0cfddf4a55632965efa6b3a1b448	0	0	0	0	0	21	0	0	0	0	0	0	0	0	0	0	0
536ca07fb1789888fafc6b8638ff713e	0	0	0	0	21	0	0	0	0	0	0	0	0	0	0	0	0
668fdb718997fc1589c7817655d4bb5f	0	0	0	2	15	0	4	0	0	0	0	0	0	0	0	0	0
8c2f6ae31af81249a49fb8ec6c6b3441	0	0	0	0	0	0	0	21	0	0	0	0	0	0	0	0	0
9aacd49522bb2a72edd5745f1b45581c	0	0	0	0	21	0	0	0	0	0	0	0	0	0	0	0	0
a13064c7491b5010f5131bf5cf58a1f2	0	0	21	0	0	0	0	0	0	0	0	0	0	0	0	0	0
cfd7667854b3d9d56d275e1992550b18	0	0	0	0	0	0	0	0	0	0	21	0	0	0	0	0	0
eb87bb62ab6369d89dbeadc99b001827	0	0	21	0	0	0	0	0	0	0	0	0	0	0	0	0	0
f75b615b1f09e06873ec5af923707ded	0	0	0	0	0	0	0	0	0	0	0	0	21	0	0	0	0
0cef6b058d0e94f3c7e4378a0b4c1b8b	0	0	0	0	0	0	0	20	0	0	0	0	0	0	0	0	0
13f32eba3b63edbbf5169bf74a696b73	0	0	0	0	0	20	0	0	0	0	0	0	0	0	0	0	0
1f91d3ace01716afdef0267406286754	0	0	0	0	0	0	0	0	0	0	0	20	0	0	0	0	0
22566140098b9ec34a8d07b1822d867d	0	0	0	0	0	20	0	0	0	0	0	0	0	0	0	0	0
730280030fb419c8d76a545f979b8e70	0	0	0	0	20	0	0	0	0	0	0	0	0	0	0	0	0
805e633f669e5e954d57037440aa8f67	0	0	0	0	0	20	0	0	0	0	0	0	0	0	0	0	0
cf1b0e555e6620a3d882b7657397e126	0	0	0	0	0	20	0	0	0	0	0	0	0	0	0	0	0
d7ba9cfd6c29792cf5fbb0bd8557f244	0	0	0	0	0	0	0	0	0	0	0	0	0	20	0	0	0
f52e34a07ff2e814f50950ea181cb271	0	20	0	0	0	0	0	0	0	0	0	0	0	0	0	0	0
f6156e37342818fc7ce3d3a383b10fd7	0	0	0	0	20	0	0	0	0	0	0	0	0	0	0	0	0
f8dc2430e70c64dcc6c5383e756459f8	0	0	20	0	0	0	0	0	0	0	0	0	0	0	0	0	0
109d8be93136956ca2520f3ee1ed4fa9	0	0	0	0	0	0	0	0	0	0	0	0	0	0	19	0	0
4454919bf27cf039d7116e321a3e0c3a	0	0	0	0	0	0	0	0	0	0	0	0	0	0	19	0	0
5502d5699b37790ac43b2b75532a621b	0	0	0	0	0	0	0	0	19	0	0	0	0	0	0	0	0
61abd8a8fc64fc4ea6aa6bb33c056efd	0	0	0	0	0	0	0	0	0	0	0	0	0	0	19	0	0
62d739ca77a47fa9ecdc725cdc8f0f42	0	0	0	0	0	0	0	0	0	0	19	0	0	0	0	0	0
b748239408480e44a20426d16cde3d80	0	0	0	0	0	0	0	0	0	0	0	19	0	0	0	0	0
1a1d1c3ca8d90b696d14d7b06cb2b8e7	0	0	0	0	0	0	0	0	18	0	0	0	0	0	0	0	0
2791ab068733fbc9a54dda84823f0b11	0	0	0	0	0	0	18	0	0	0	0	0	0	0	0	0	0
2cb88f0174f39d51ed2bb93976404afa	0	0	0	0	18	0	0	0	0	0	0	0	0	0	0	0	0
3b150d94f8782944249fd0a73999227e	0	0	0	0	0	0	0	18	0	0	0	0	0	0	0	0	0
3eaea6b63022ea353c98aeb58daf6987	0	0	0	0	0	0	0	0	0	0	0	0	18	0	0	0	0
4633d2b7188780c4faac6574ada71d04	0	0	0	0	0	0	0	18	0	0	0	0	0	0	0	0	0
4ff02c096a8a42ad35f455e2b2d122e9	0	0	0	0	0	0	0	0	0	0	18	0	0	0	0	0	0
518c7f2ee871c38002ae54d6b3606276	0	0	0	0	0	0	0	0	0	0	0	0	0	0	18	0	0
54ef2fc6745b4fe838f8a3aef238e0bb	0	0	0	0	0	0	0	18	0	0	0	0	0	0	0	0	0
5b67e1ce4678c7cbfa3a503786235994	0	0	0	0	0	0	0	0	18	0	0	0	0	0	0	0	0
603af4ee0890205633d60a54fbc22597	0	0	18	0	0	0	0	0	0	0	0	0	0	0	0	0	0
7b79f46be84c20c6fa47025b2aad1913	0	0	0	0	0	0	0	0	0	0	0	18	0	0	0	0	0
8504d88a6e47031cb3860f58dd3e1a7d	0	0	0	0	0	0	0	0	0	0	0	18	0	0	0	0	0
8a2202f30e96ad85feef5c8e73b6ea12	0	0	0	0	0	0	0	0	0	0	0	0	0	18	0	0	0
8d9c3bc439eec3f2eb281947612449c3	0	0	0	0	0	0	0	0	0	18	0	0	0	0	0	0	0
9d30d2ad12b151be2229ed36d0040c65	0	0	0	0	0	0	0	0	18	0	0	0	0	0	0	0	0
b0ece91adb4b5f088b363eee0398a44a	0	0	0	0	0	0	0	0	0	0	0	0	18	0	0	0	0
b8a107df185244a08cb3591fd604b1d1	18	0	0	0	0	0	0	0	0	0	0	0	0	0	0	0	0
c265107128981b21ed0a2300ad63cf39	0	0	0	0	0	0	0	0	0	0	0	0	18	0	0	0	0
cbe0914760b51305f834e1572a1f8b15	0	0	0	0	0	0	0	0	0	0	0	0	18	0	0	0	0
e3acd1847381805fd9cf7f67f238c142	0	0	0	0	0	0	0	0	0	0	18	0	0	0	0	0	0
e94194d60112452524885c4d46533a1b	0	0	0	18	0	0	0	0	0	0	0	0	0	0	0	0	0
f152563f7ee6b624c355a373025d5bf9	0	0	0	0	0	18	0	0	0	0	0	0	0	0	0	0	0
26ff03f92ceb9363179bc49f38a6aad4	0	0	6	0	0	0	0	0	0	0	0	0	0	0	11	0	0
2e09ee93a5bcd5c927dc6b74458a97d5	0	0	0	0	0	17	0	0	0	0	0	0	0	0	0	0	0
4ecf7445779fbc0736aaede3efe4404d	0	0	0	0	0	0	0	0	0	0	0	0	0	0	17	0	0
af7f95d8fce4d611f76901d961ae71c4	0	0	0	0	0	0	0	0	0	0	0	0	0	17	0	0	0
d57659ad948b2991a6432b2ca01ec195	0	0	0	0	0	0	0	0	0	0	0	0	0	0	0	17	0
db431a73f1abbf372b647689d257f143	0	0	0	0	0	0	0	0	17	0	0	0	0	0	0	0	0
30554407069b2367b77ee68c1982db14	0	0	0	0	16	0	0	0	0	0	0	0	0	0	0	0	0
31184ec1f68539699e3985ba1200b3b1	0	0	0	0	0	16	0	0	0	0	0	0	0	0	0	0	0
3bbde2397063e695406316adf4b2bf52	0	0	0	16	0	0	0	0	0	0	0	0	0	0	0	0	0
529237afcc4d137e1a192811adb9cf35	0	0	0	0	0	0	0	0	16	0	0	0	0	0	0	0	0
782f93762c8c16f403010fc008106a28	0	0	0	0	0	0	0	0	0	0	0	16	0	0	0	0	0
9d73ad67d5a5acbf511c78c859272821	0	0	0	0	0	0	16	0	0	0	0	0	0	0	0	0	0
a0d1630265c6d978f4fc3fba3252aeb3	0	0	0	0	0	0	0	0	0	0	0	0	16	0	0	0	0
cb5596b3f77d0e3a0865369dffee1e92	0	0	0	0	16	0	0	0	0	0	0	0	0	0	0	0	0
0515ba6d1b6f841b5d4aa36687413dfd	0	0	0	0	0	0	0	0	9	0	0	2	0	0	4	0	0
0e1924ab0caa0685db662642ddcf4304	0	0	0	0	0	0	0	0	0	0	0	15	0	0	0	0	0
0e5752d01d1e6961cdf676a0751f276e	0	0	0	0	0	0	0	0	0	0	0	0	15	0	0	0	0
0fb527bad6c2916e89a972cf6eaf8a42	15	0	0	0	0	0	0	0	0	0	0	0	0	0	0	0	0
25c69bc9e3518fe16a7099d3f2991eb5	0	0	0	0	0	0	0	0	0	0	0	15	0	0	0	0	0
26606f3f5757885f85bd4201feb237cb	0	0	0	0	0	0	0	0	0	0	0	0	15	0	0	0	0
3c8db9f610256785d453710ced5de1c6	0	0	0	0	0	0	0	0	0	0	0	15	0	0	0	0	0
46f6ee1a78f2fa98ad1e29c553d32636	15	0	0	0	0	0	0	0	0	0	0	0	0	0	0	0	0
722a0b421fee1f569a693954313ff822	0	0	0	0	0	0	0	0	0	0	0	0	0	0	15	0	0
99a24244b8ee4488b1bd89c76fbfc176	0	0	0	0	0	15	0	0	0	0	0	0	0	0	0	0	0
a00354927acb3ed4316ebdea7995953c	0	0	0	0	0	0	0	0	15	0	0	0	0	0	0	0	0
b15165107bf1c1c029df56aacc13ecf3	0	0	0	0	0	0	0	0	0	0	0	0	15	0	0	0	0
c30a81a1a0b3cc752fdb1edee192134b	0	0	0	0	0	0	0	0	0	0	0	0	0	0	15	0	0
c68f54240f9a4010c1ac67b0673b6a14	0	0	15	0	0	0	0	0	0	0	0	0	0	0	0	0	0
c9d1f32227b7e375b09e6b598133f86f	0	0	0	0	0	0	0	0	0	0	15	0	0	0	0	0	0
f142c2a74603f0ca3f721081d6e9f10c	0	0	0	0	0	0	0	0	0	0	0	0	15	0	0	0	0
15982bcf813cea4361fdbaa302cacd48	0	0	0	0	0	0	0	0	0	0	14	0	0	0	0	0	0
2545c00c4b7992fda321d40d92a8cab4	0	0	0	0	0	0	0	0	0	0	0	14	0	0	0	0	0
2b47f0f6dfbe0bca053119d90cf0d581	0	0	0	0	0	0	0	0	0	0	3	0	11	0	0	0	0
2cf31d54888928259728cbc9f08c74b5	0	0	0	0	0	14	0	0	0	0	0	0	0	0	0	0	0
3ac27c1b325dd9c5b27b5a1f6d3cf3e8	0	0	0	0	0	0	0	0	0	0	0	0	0	0	14	0	0
53d830899dcfce75e5ec0453f9982883	0	0	0	0	0	0	0	0	0	0	0	14	0	0	0	0	0
55013c0c93f127ac3fa467e528117cc7	0	0	0	0	0	0	0	0	0	0	0	0	14	0	0	0	0
588b5ccdde9b0d39d61568731d7e223f	0	0	0	0	0	0	0	0	0	0	0	14	0	0	0	0	0
7e5854121d19d63d620e5df068200fc7	0	0	0	0	0	0	0	0	14	0	0	0	0	0	0	0	0
d691d43a073d9f76da0a7e40296a8221	0	0	0	0	0	0	0	0	0	0	14	0	0	0	0	0	0
d6da9344226ceeca313bdb04e92761b9	0	0	0	0	1	2	0	0	0	0	0	0	11	0	0	0	0
dc1e86db59b8b57c885155615b9788c7	0	0	0	0	0	0	0	0	0	0	0	0	0	14	0	0	0
f769e47be3a3b1e834af0891c323ac1e	0	0	0	0	0	0	0	0	0	0	0	0	0	12	0	2	0
251b84415ac4fcbc21189f2339d85390	0	0	0	0	0	0	0	0	0	0	0	0	0	0	13	0	0
29deabe25f93c50a532a5236453f429d	0	0	0	0	0	13	0	0	0	0	0	0	0	0	0	0	0
2cf9ba7b6551ebd3d32a1514ec13e935	0	0	0	0	0	0	0	0	0	0	0	0	0	0	0	13	0
344f99ab3dbd74627665bed741e38e3b	0	0	0	0	0	0	0	0	0	0	0	0	0	0	13	0	0
43d9461add88a1a48c0ac97d8b50b4a6	0	0	0	0	0	0	0	0	0	0	0	0	13	0	0	0	0
47966cd280c34d3d3d5e25cf2416367b	0	0	0	0	0	0	0	0	0	0	0	13	0	0	0	0	0
4abaec83d3f2ad515aef5963fb70c30d	13	0	0	0	0	0	0	0	0	0	0	0	0	0	0	0	0
50b6284affde668ede9272faa075198a	0	0	0	0	0	0	0	0	0	0	0	13	0	0	0	0	0
84359e4251be6ca8fc6f95dccd7058da	0	0	0	0	13	0	0	0	0	0	0	0	0	0	0	0	0
894722aa8ab8f3a9e4db75b4d544de51	0	0	0	0	0	0	0	0	0	0	13	0	0	0	0	0	0
8d310b2b9e2cc186fc5e78063c7ddf82	13	0	0	0	0	0	0	0	0	0	0	0	0	0	0	0	0
93f0473d23a99c8e79b0eb3354737adc	0	0	0	0	0	0	0	0	0	0	13	0	0	0	0	0	0
9f7928466f867dfcf53416afcf87581c	0	0	0	0	0	0	0	0	0	0	0	13	0	0	0	0	0
a7193364064b852d9dd423d6b007f51c	0	0	0	0	0	0	0	13	0	0	0	0	0	0	0	0	0
b158e58dd489c672f709dcb0963abdb2	0	0	0	0	0	0	13	0	0	0	0	0	0	0	0	0	0
b367961440e98bba0f0597004b60a93a	0	0	0	0	0	0	0	0	0	0	0	0	13	0	0	0	0
b46a7bc689196a3302c274949877424e	0	0	0	0	0	0	0	0	0	0	0	0	0	0	13	0	0
baa5957e7b43b61e51fe1773b3d75e9f	0	0	0	0	0	13	0	0	0	0	0	0	0	0	0	0	0
bcc7da211cfd8c6f2b18577d26787e5d	0	0	2	0	7	2	0	0	0	0	0	0	0	0	2	0	0
c4e448689e25cb1e4371ee3adbb3671a	0	0	0	0	0	0	0	0	0	0	0	0	0	0	0	13	0
d85020ad70f79998aa3b7530f52a7736	0	0	0	0	0	0	0	0	0	0	0	0	0	0	13	0	0
ef20bf364ddcb779bfe1b01ab430015c	0	0	0	0	0	0	0	0	0	0	0	0	0	0	13	0	0
efbaafb6f7e561006816e2b97f46c317	0	0	0	0	0	0	0	0	0	0	13	0	0	0	0	0	0
f92c2786afd33f8c9eddd65bcb666f42	0	13	0	0	0	0	0	0	0	0	0	0	0	0	0	0	0
07c256835a42e6f7ed4f12226821298d	0	0	0	0	0	0	0	0	0	0	0	0	12	0	0	0	0
1fe4c724835ab885aa5de09da8871ab5	0	0	0	0	0	0	0	0	0	0	0	0	12	0	0	0	0
39fc9de620f04e9542a0c30dc076e34d	0	0	0	0	0	0	0	0	0	12	0	0	0	0	0	0	0
3cf26942a679446e8de2fc302fe9a311	0	0	0	0	0	0	0	0	0	0	0	0	0	0	12	0	0
405d58e1738b8c51fa39a14d31fba83d	0	0	0	0	0	0	0	0	12	0	0	0	0	0	0	0	0
487e7fd3e92632edb3ce1b39d0eb42c7	0	0	0	0	0	0	0	0	0	0	0	0	0	0	12	0	0
60b39e251380b370bbef41e4d5b938d3	0	0	0	0	0	12	0	0	0	0	0	0	0	0	0	0	0
64edd5c1ccb180e6d51ee808a8a95fe2	0	0	0	0	0	0	0	0	0	0	0	12	0	0	0	0	0
7576763259a49e04673679c7ee1b2980	0	0	0	0	0	0	0	0	0	0	0	0	0	0	12	0	0
971020fc585cf0d12927103e3bda78e8	0	0	0	0	12	0	0	0	0	0	0	0	0	0	0	0	0
9ba80d636e5561c9a76f1aa0f67b5b4f	0	0	0	0	0	0	0	0	0	12	0	0	0	0	0	0	0
a223c8cc5fa4db0eee367ea83ace384a	0	0	0	0	0	0	0	0	0	0	0	0	12	0	0	0	0
a5d1217aa1cbc154c499796f9040d954	0	0	0	0	0	0	0	0	0	0	0	0	12	0	0	0	0
aa2dfd5bcee2db791f812e91fa90c743	0	0	0	0	0	12	0	0	0	0	0	0	0	0	0	0	0
ebd912e12fbf0bda7a5393a9ff2a8b4e	0	0	12	0	0	0	0	0	0	0	0	0	0	0	0	0	0
f422c18c1b2f76cf392fdf425c3d141f	0	0	0	0	0	0	0	0	0	12	0	0	0	0	0	0	0
0e8a983ac33a9b52eda0673c6e40a2d1	11	0	0	0	0	0	0	0	0	0	0	0	0	0	0	0	0
10cde2fa4db56b195187e547f870d34b	0	0	0	0	0	11	0	0	0	0	0	0	0	0	0	0	0
26101e21245b5287188da2847dbe4eed	0	0	0	0	0	0	0	0	0	0	11	0	0	0	0	0	0
3af00b00d11635ee2ba43655b25bee93	0	0	0	0	0	0	0	0	0	0	0	0	0	0	11	0	0
454f3310d95a80fbddb851f59f192076	0	0	0	0	0	0	0	0	0	0	0	0	0	0	11	0	0
470dd02996e31255357eeeaa3672b469	0	0	0	0	0	0	0	0	0	0	0	0	0	0	11	0	0
5b84f9aefbea73054bcb5ebbf3904893	2	0	0	0	0	0	0	0	0	3	0	0	0	0	6	0	0
6ba7d4f61fd8143e8aa856596c09b9dd	0	0	0	0	0	0	0	0	0	0	0	0	11	0	0	0	0
73062398ab75465156092521a44fdc6d	0	0	0	0	0	0	0	0	11	0	0	0	0	0	0	0	0
859e3946766f69fdfd88ca2d96a01a8c	0	0	0	0	0	0	0	0	0	0	0	0	0	11	0	0	0
8e442b9ad7485567003837d8d51b8d88	0	0	0	0	0	11	0	0	0	0	0	0	0	0	0	0	0
900c12480d63850230f04085da8078af	0	0	0	0	0	10	0	0	1	0	0	0	0	0	0	0	0
afb8504d8ed8ca6ee0916ea5267a2621	0	0	0	0	0	0	0	0	0	0	0	0	0	0	11	0	0
b192bcf4602268b74f2f47ee1201f7ec	0	0	0	0	0	0	0	0	0	0	0	0	0	0	11	0	0
bc9ec735879262ac410280700e9767a7	0	0	0	11	0	0	0	0	0	0	0	0	0	0	0	0	0
bf8d052b00a3294a28a264965a03d01f	0	0	11	0	0	0	0	0	0	0	0	0	0	0	0	0	0
c628f14d9284fa6ead596ee8c88df662	0	0	0	0	0	0	0	0	0	0	0	0	0	0	11	0	0
c7498c509a3bacfa67db89db5b7d996f	0	0	0	0	0	0	0	0	0	0	0	0	0	11	0	0	0
cacc82c1c80e2286bb1effddbbedaa4f	0	0	0	0	0	0	0	0	0	0	0	0	0	0	11	0	0
cfee5d0f36e7ec563e4e52b12e0ef801	0	11	0	0	0	0	0	0	0	0	0	0	0	0	0	0	0
f465c8303b09f0b63a1ca90f042a8ad0	0	0	0	0	0	0	0	0	0	0	0	0	11	0	0	0	0
12bad5120b30f5fa95c956bf476977fe	0	10	0	0	0	0	0	0	0	0	0	0	0	0	0	0	0
1a43d834474ee820fe0fde33b4632a92	0	0	0	0	0	10	0	0	0	0	0	0	0	0	0	0	0
1c7ce9ba42ec9b59de6fa682e4ab5c4c	0	0	0	0	0	0	0	0	0	0	0	0	0	10	0	0	0
298b13baf1dd2f67eeff592bb7393e98	0	0	0	0	0	0	0	10	0	0	0	0	0	0	0	0	0
60749b50345d141a98eccb9ac497e603	0	0	0	0	0	0	0	0	0	0	10	0	0	0	0	0	0
6b66721a3a4bd0629ff43cba23dc2201	0	0	0	0	0	10	0	0	0	0	0	0	0	0	0	0	0
735961b936704d1cacd0477bb85905f3	0	0	0	0	0	0	0	10	0	0	0	0	0	0	0	0	0
7d300a2367e88d963bf142128278c6ff	0	0	0	0	0	10	0	0	0	0	0	0	0	0	0	0	0
8909a8d6d4c7c533e8f73faad2b11a79	0	0	0	0	0	0	0	0	0	0	0	0	0	0	10	0	0
8bf3af2ad66b2b39f97d26d6d99a7aa1	0	0	0	0	0	0	0	0	0	0	0	0	0	0	0	0	10
8fbb45639f32c85085e06660994f97ae	0	0	0	0	0	10	0	0	0	0	0	0	0	0	0	0	0
91c71e21e2ba71eb4ebb557818e47acf	0	0	0	0	0	0	0	0	0	0	0	0	0	0	0	10	0
9b6ec7a97176dedcf980adb890af6a49	0	0	0	0	0	0	0	0	0	0	0	0	0	10	0	0	0
af750c47ad90ab2807671a0d36058f1d	0	0	0	0	0	10	0	0	0	0	0	0	0	0	0	0	0
b93a9e94b6d56d7e4dd2abfbdd797451	0	0	0	0	0	0	0	0	0	0	0	0	0	0	10	0	0
c5921d573c5e847119f4b4dad9fa9cb6	0	0	0	0	0	10	0	0	0	0	0	0	0	0	0	0	0
cb0e22d6c2e0e971853dafa2e90001e8	0	0	0	0	0	0	0	0	0	0	0	10	0	0	0	0	0
db9d879bc08ca77fe2c4e54269a3dddf	0	0	0	0	0	0	0	0	10	0	0	0	0	0	0	0	0
e6f6be4ccfb278fe562ca7dffb543652	0	4	0	0	0	0	0	0	4	2	0	0	0	0	0	0	0
8643001f205ade41838a964499dd97b8	0	0	0	0	0	0	0	0	9	0	0	0	0	0	0	0	0
8b1f185c948b07011f747c2da9878f91	0	0	0	0	0	0	0	0	0	0	0	9	0	0	0	0	0
90233fafe474291137723be1c7eb3733	0	0	0	0	0	0	0	0	0	0	0	9	0	0	0	0	0
d0b00bcd1d94c2a928792482ab6b337f	0	0	0	0	0	0	0	0	0	0	0	0	0	0	9	0	0
f3fa780758f9480db7a6be30c99c0fc3	0	0	9	0	0	0	0	0	0	0	0	0	0	0	0	0	0
207d01e346bb2439b592051582ac49dc	0	0	0	0	0	0	8	0	0	0	0	0	0	0	0	0	0
58623e4dbeb0df6dbddd0e1ab2212f3c	0	0	0	0	0	0	0	0	0	0	0	6	2	0	0	0	0
9f1414e2233d20717c5ed418bd88e872	0	0	0	0	0	0	0	0	0	0	0	0	0	0	8	0	0
d738c260a421aa4bb11c38e0e34fbf41	0	0	0	0	0	0	0	0	0	0	0	0	0	0	0	8	0
e94caacad267f17d703354b52a027eca	0	0	0	0	0	0	0	0	0	8	0	0	0	0	0	0	0
1189d4ef3af60ba943cc73161a4097a9	0	0	0	0	0	0	0	0	7	0	0	0	0	0	0	0	0
2c2b5fdb7648bebd4a42fe64b1a1287c	0	0	0	0	0	0	0	0	0	0	7	0	0	0	0	0	0
6a9e3c0f16cbff14bc8854548d991438	0	0	0	0	0	0	0	0	0	0	7	0	0	0	0	0	0
86fd5b8bc77ac359c961cfa3a6651af7	0	0	0	0	0	0	0	0	0	0	7	0	0	0	0	0	0
b2bba50ae5022b13d0cd6641814e0713	0	0	0	0	0	0	0	0	0	0	0	0	0	0	7	0	0
3666c6836d93979eb2d0e90845b9cff1	0	0	0	0	0	0	0	0	0	6	0	0	0	0	0	0	0
860e849ade84f8885f129fa98b949223	0	0	0	0	0	0	0	0	0	6	0	0	0	0	0	0	0
8d278be881c77f270f9250ee0f55ff8a	0	0	0	0	0	0	0	0	0	0	0	0	0	0	6	0	0
48ef6c5b85bfa2cc3f07f65c631d2845	0	0	0	0	0	0	0	0	0	0	0	0	0	5	0	0	0
4b95050efbe5bb490a63b0410c951326	0	0	0	0	0	0	0	0	0	0	0	0	0	0	0	0	5
54580fb940f267b8e94283e28ad1f13f	5	0	0	0	0	0	0	0	0	0	0	0	0	0	0	0	0
5ea47811a8275ec5dadade92ce4f0434	0	0	0	0	0	0	0	0	0	0	0	0	0	0	0	5	0
6715bac41d3932aca23b0cea57a2fb51	0	0	0	0	0	0	0	0	0	0	0	0	0	0	0	5	0
73bf8d1a5983e34a0cb84e3cae127815	0	0	0	0	0	0	0	0	0	0	0	0	5	0	0	0	0
86ff71aa0aa0d60d26888d24fb5976cd	0	0	0	0	0	0	0	0	0	0	0	0	0	5	0	0	0
f4e306e6aa0eb2719506798dbb1f0e92	0	0	0	0	0	0	0	0	0	0	0	0	0	0	5	0	0
4bf3198c78397be5af0b7325d20558de	0	0	0	0	2	0	0	0	0	0	0	0	0	0	0	0	0
8ab3a2cdc1a0a0d06041f528e8457985	0	0	0	0	0	0	0	0	0	0	2	0	0	0	0	0	0
a7a1a93ecfcef4cb45b42307a4fa3bca	2	0	0	0	0	0	0	0	0	0	0	0	0	0	0	0	0
b8fd833f02026797009507a99eae14a9	0	0	0	0	0	0	0	0	0	0	2	0	0	0	0	0	0
bb03e6ea99adcfcf8083ec2c9af114fb	0	0	0	0	0	0	0	0	0	0	2	0	0	0	0	0	0
d5ff3b6b37c9e68d143b0c92f7bee9b1	0	0	0	0	0	0	0	0	2	0	0	0	0	0	0	0	0
e1c528b3abe57209d1f7c5afd83fa20c	0	0	0	0	0	0	0	0	0	0	2	0	0	0	0	0	0
fa34fcf46783dd613a648010f4e4e0e9	0	0	0	0	0	0	2	0	0	0	0	0	0	0	0	0	0
a1a3200b76bcd6000a0914892d370b6e	1	0	0	0	0	0	0	0	0	0	0	0	0	0	0	0	0
cd33a31cfc8853d855cfe5992b7081fb	0	1	0	0	0	0	0	0	0	0	0	0	0	0	0	0	0
f6d3c5b6bf600cb20587b29f8a51c3ce	0	0	0	0	0	0	0	0	0	0	1	0	0	0	0	0	0

## Sheet: Tab3-All Metadata
Sample ID	UCLA ID	Day Post-Infection	Gerbil Cage	Nematode Life Stage	Type	Category	Description	Experiment	Sequencing	Collection date
UCLA-C12		N/A	N/A	N/A	Control	Control	Empty well negative control	E1	S1	2019-06-01
UCLA-D01	WB01	19	186-188a	Adult	Control	Wash Buffer	wash buffer control sample for S. stercoralis adults	E1	S1	2018-05-17
UCLA-D03	WB03	19	186-188a	Adult	Control	Fecal Water	fecal water control sample for S. stercoralis adults	E1	S1	2018-05-17
UCLA-D05	WB05	19	186-188a	Adult	Nematode	Adult	S. stercoralis adults	E1	S1	2018-05-17
UCLA-D07	WB07	19	186-188a	iL3	Control	Wash Buffer	wash buffer control sample for iL3s	E1	S1	2018-05-23
UCLA-D09	WB09	19	186-188a	iL3	Control	Fecal Water	fecal water control sample for iL3s	E1	S1	2018-05-23
UCLA-D11	WB11	19	186-188a	iL3	Nematode	iL3	S. stercoralis iL3s	E1	S1	2018-05-23
UCLA-E01	WB13	20	186-188a	Adult	Control	Wash Buffer	wash buffer control sample for S. stercoralis adults	E1	S1	2018-05-18
UCLA-E03	WB15	20	186-188a	Adult	Control	Fecal Water	fecal water control sample for S. stercoralis adults	E1	S1	2018-05-18
UCLA-E05	WB17	20	186-188a	Adult	Nematode	Adult	S. stercoralis adults	E1	S1	2018-05-18
UCLA-E07	WB19	21	186-188a	iL3	Control	Wash Buffer	wash buffer control sample for iL3s	E1	S1	2018-05-25
UCLA-E09	WB21	21	186-188a	iL3	Control	Fecal Water	fecal water control sample for iL3s	E1	S1	2018-05-25
UCLA-E11	WB23	21	186-188a	iL3	Nematode	iL3	S. stercoralis iL3s	E1	S1	2018-05-25
UCLA-F01	WB25	22	189-191a	Adult	Control	Wash Buffer	wash buffer control sample for S. stercoralis adults	E1	S1	2018-06-22
UCLA-F03	WB27	22	189-191a	Adult	Control	Fecal Water	fecal water control sample for S. stercoralis adults	E1	S1	2018-06-22
UCLA-F05	WB29	22	189-191a	Adult	Nematode	Adult	S. stercoralis adults	E1	S1	2018-06-22
UCLA-F07	WB31	22	189-191a	iL3	Control	Wash Buffer	wash buffer control sample for iL3s	E1	S1	2018-06-28
UCLA-F11	WB35	22	189-191a	iL3	Nematode	iL3	S. stercoralis iL3s	E1	S1	2018-06-28
UCLA-G05	WB41	27	189-191a	Adult	Nematode	Adult	S. stercoralis adults	E1	S1	2018-06-27
UCLA-G09	WB45	23	189-191a	iL3	Control	Fecal Water	fecal water control sample for iL3s	E1	S1	2018-06-29
UCLA-G11	WB47	23	189-191a	iL3	Nematode	iL3	S. stercoralis iL3s	E1	S1	2018-06-29
UCLA-H01	WB49	14	192-194	Adult	Control	Wash Buffer	wash buffer control sample for S. stercoralis adults	E1	S1	2018-07-19
UCLA-H03	WB51	14	192-194	Adult	Control	Fecal Water	fecal water control sample for S. stercoralis adults	E1	S1	2018-07-19
UCLA-H05	WB53	14	192-194	Adult	Nematode	Adult	S. stercoralis adults	E1	S1	2018-07-19
UCLA-H07	WB55	15	192-194	iL3	Control	Wash Buffer	wash buffer control sample for iL3s	E1	S1	2018-07-26
UCLA-H09	WB57	15	192-194	iL3	Control	Fecal Water	fecal water control sample for iL3s	E1	S1	2018-07-26
133-UCLA	WB61	15	192-194	Adult	Control	Wash Buffer	wash buffer control sample for S. stercoralis adults	E1	S2	2018-07-20
135-UCLA	WB63	15	192-194	Adult	Control	Fecal Water	fecal water control sample for S. stercoralis adults	E1	S2	2018-07-20
137-UCLA	WB65	15	192-194	Adult	Nematode	Adult	S. stercoralis adults	E1	S2	2018-07-20
139-UCLA	WB67	16	192-194	iL3	Control	Wash Buffer	wash buffer control sample for iL3s	E1	S2	2018-07-27
141-UCLA	WB69	16	192-194	iL3	Control	Fecal Water	fecal water control sample for iL3s	E1	S2	2018-07-27
143-UCLA	WB71	16	192-194	iL3	Nematode	iL3	S. stercoralis iL3s	E1	S2	2018-07-27
157-UCLA	WB73	N/A	N/A	N/A	Control	Wash Buffer	wash buffer control sample made on 7-8-19	E2	S2	2019-07-08
159-UCLA	WB75	19	233	Adult	Control	Fecal Water	fecal water control sample for S. stercoralis adults	E2	S2	2019-07-08
161-UCLA	WB77	19	233	Adult	Nematode	Adult	S. stercoralis adults; ~ 30 worms	E2	S2	2019-07-08
163-UCLA	WB79	19	234	Adult	Control	Fecal Water	fecal water control sample for S. stercoralis adults	E2	S2	2019-07-08
165-UCLA	WB81	19	234	Adult	Nematode	Adult	S. stercoralis adults; ~ 30 worms	E2	S2	2019-07-08
169-UCLA	WB85	19	235	Adult	Nematode	Adult	S. stercoralis adults; ~50 worms	E2	S2	2019-07-08
171-UCLA	WB87	19	235a	Adult	Control	Fecal Water	fecal water control sample for S. stercoralis adults	E2	S2	2019-07-08
173-UCLA	WB89	19	235a	Adult	Nematode	Adult	S. stercoralis adults; very few worms	E2	S2	2019-07-08
175-UCLA	WB91	N/A	N/A	N/A	Control	Wash Buffer	wash buffer control sample made on 7-9-19	E2	S2	2019-07-09
177-UCLA	WB93	20	233	Adult	Control	Fecal Water	fecal water control sample for S. stercoralis adults	E2	S2	2019-07-09
179-UCLA	WB95	20	233	Adult	Nematode	Adult	S. stercoralis adults; ~30 worms	E2	S2	2019-07-09
181-UCLA	WB97	20	234	Adult	Control	Fecal Water	fecal water control sample	E2	S2	2019-07-09
183-UCLA	WB99	20	234	Adult	Nematode	Adult	S. stercoralis adults; ~30-40 worms	E2	S2	2019-07-09
185-UCLA	WB101	20	235	Adult	Control	Fecal Water	fecal water control sample	E2	S2	2019-07-09
187-UCLA	WB103	20	235	Adult	Nematode	Adult	S. stercoralis adults; ~30-40 worms	E2	S2	2019-07-09
189-UCLA	WB105	20	235a	Adult	Control	Fecal Water	fecal water control sample	E2	S2	2019-07-09
191-UCLA	WB107	20	235a	Adult	Nematode	Adult	S. stercoralis adults; ~20-30 worms	E2	S2	2019-07-09

## Sheet: Tab4-ASV Taxonomies
ASV	ASV-ID	QIIME2 - Confidence	Kingdom	Phyla	Class	Order	Family	Genus	Species
00074664aabd3e6d3d55a1b0a5974b99	ASV-1	0.733664	D_0__Bacteria	D_1__Proteobacteria	D_2__Gammaproteobacteria	D_3__Betaproteobacteriales	D_4__Chromobacteriaceae	D_5__Aquitalea	D_6__Aquitalea magnusonii
000e38f477632fa6299901badf2e0f06	ASV-3	1	D_0__Bacteria	D_1__Firmicutes	D_2__Bacilli	D_3__Lactobacillales	D_4__Streptococcaceae	D_5__Streptococcus	D_5__Streptococcus
00e5c53e5de89d9e75ef2771ed62717f	ASV-6	0.996524	D_0__Bacteria	D_1__Proteobacteria	D_2__Alphaproteobacteria	D_3__Rhizobiales	D_4__Xanthobacteraceae	D_5__uncultured	D_5__uncultured
014e6e175d22a556bf7a9a0b75bc090f	ASV-11	0.99999	D_0__Bacteria	D_1__Proteobacteria	D_2__Gammaproteobacteria	D_3__Betaproteobacteriales	D_4__Burkholderiaceae	D_4__Burkholderiaceae	D_4__Burkholderiaceae
016e7a44d969d427250e5f1febc1cf51	ASV-12	0.956568	D_0__Bacteria	D_1__Proteobacteria	D_2__Alphaproteobacteria	D_3__Sphingomonadales	D_4__Sphingomonadaceae	D_5__Sphingomonas	D_5__Sphingomonas
01b2e907a5da38498b25256a165d79f4	ASV-13	0.999963	D_0__Bacteria	D_1__Proteobacteria	D_2__Gammaproteobacteria	D_3__Xanthomonadales	D_4__Xanthomonadaceae	D_5__Stenotrophomonas	D_5__Stenotrophomonas
01d81368bdf37d4bf61ece41016b1762	ASV-14	0.911258	D_0__Bacteria	D_1__Chloroflexi	D_2__Chloroflexia	D_3__Thermomicrobiales	D_4__JG30-KF-CM45	D_5__uncultured soil bacterium	D_6__uncultured soil bacterium
0200f19e53b546cd07582ade5d0e9bb9	ASV-15	0.86843	D_0__Bacteria	D_1__Proteobacteria	D_2__Gammaproteobacteria	D_3__Enterobacteriales	D_4__Enterobacteriaceae	D_5__Providencia	D_5__Providencia
02b87685371a1c0914c66f1516253723	ASV-17	0.986037	D_0__Bacteria	D_1__Proteobacteria	D_2__Gammaproteobacteria	D_3__Enterobacteriales	D_4__Enterobacteriaceae	D_5__Escherichia-Shigella	D_5__Escherichia-Shigella
02f18a16c8dc2d1856c319ee9b53fb7b	ASV-18	0.877579	D_0__Bacteria	D_1__Proteobacteria	D_2__Alphaproteobacteria	D_3__Sphingomonadales	D_4__Sphingomonadaceae	D_5__Sphingomonas	D_5__Sphingomonas
03710ff89dc58e0df0c189befd5df62b	ASV-23	0.999748	D_0__Bacteria	D_1__Actinobacteria	D_2__Actinobacteria	D_3__Micrococcales	D_4__Microbacteriaceae	D_5__Leucobacter	D_5__Leucobacter
037748244265ef1fe7d86db9e66a3c60	ASV-24	0.81713	D_0__Bacteria	D_1__Bacteroidetes	D_2__Bacteroidia	D_3__Flavobacteriales	D_4__Weeksellaceae	D_5__Cloacibacterium	D_6__uncultured Cloacibacterium sp.
03890d951052f862ae1b522123855355	ASV-26	0.999999	D_0__Bacteria	D_1__Proteobacteria	D_2__Gammaproteobacteria	D_3__Betaproteobacteriales	D_4__Burkholderiaceae	D_4__Burkholderiaceae	D_4__Burkholderiaceae
03af966ff07ddef2b87da992b85b600b	ASV-28	1	D_0__Bacteria	D_1__Bacteroidetes	D_2__Bacteroidia	D_3__Bacteroidales	D_4__Bacteroidaceae	D_5__Bacteroides	D_5__Bacteroides
04456df6334d5e14e85824448a0c6143	ASV-31	1	D_0__Bacteria	D_1__Actinobacteria	D_2__Actinobacteria	D_3__Micrococcales	D_4__Brevibacteriaceae	D_5__Brevibacterium	D_5__Brevibacterium
04a7c1e964952c25dfb45b9153614072	ASV-33	0.999051	D_0__Bacteria	D_1__Firmicutes	D_2__Bacilli	D_3__Bacillales	D_4__Paenibacillaceae	D_5__Paenibacillus	D_5__Paenibacillus
0515ba6d1b6f841b5d4aa36687413dfd	ASV-34	0.865192	D_0__Bacteria	D_1__Proteobacteria	D_2__Gammaproteobacteria	D_3__Xanthomonadales	D_4__Rhodanobacteraceae	D_5__Luteibacter	D_6__Luteibacter yeojuensis
061cc3fd68a078dfc17c89dd4e7c1d57	ASV-41	1	D_0__Bacteria	D_1__Proteobacteria	D_2__Gammaproteobacteria	D_3__Betaproteobacteriales	D_4__Burkholderiaceae	D_4__Burkholderiaceae	D_4__Burkholderiaceae
067ed0b3d805bc68193a07ffa33091c4	ASV-44	1	D_0__Bacteria	D_1__Cyanobacteria	D_2__Oxyphotobacteria	D_3__Chloroplast	D_3__Chloroplast	D_3__Chloroplast	D_3__Chloroplast
06c0e7f942d36d24e9a0a28ac22cdd24	ASV-46	0.896725	D_0__Bacteria	D_1__Actinobacteria	D_2__Actinobacteria	D_3__Frankiales	D_4__Sporichthyaceae	D_5__hgcI clade	D_6__uncultured actinobacterium
074bc67fb341996db0cd8ce58e32ce8b	ASV-49	0.999967	D_0__Bacteria	D_1__Proteobacteria	D_2__Gammaproteobacteria	D_3__Enterobacteriales	D_4__Enterobacteriaceae	D_4__Enterobacteriaceae	D_4__Enterobacteriaceae
0770fd16a73254e921d5242c92de113b	ASV-54	0.91942	D_0__Bacteria	D_1__Proteobacteria	D_2__Alphaproteobacteria	D_3__Rickettsiales	D_4__Rickettsiaceae	D_5__uncultured	D_6__uncultured alpha proteobacterium
07c256835a42e6f7ed4f12226821298d	ASV-55	0.995941	D_0__Bacteria	D_1__Bacteroidetes	D_2__Bacteroidia	D_3__Bacteroidales	D_4__Muribaculaceae	D_5__uncultured bacterium	D_6__uncultured bacterium
09a077421a0f673d4a4ef0a0e3f7a913	ASV-59	0.834096	D_0__Bacteria	D_1__Actinobacteria	D_2__Actinobacteria	D_3__Actinomycetales	D_4__Actinomycetaceae	D_5__Actinomyces	D_6__Actinomyces israelii
09bedf1ee9478654b581fea611f919e7	ASV-61	0.990004	D_0__Bacteria	D_1__Proteobacteria	D_2__Gammaproteobacteria	D_3__Gammaproteobacteria Incertae Sedis	D_4__Unknown Family	D_5__Acidibacter	D_5__Acidibacter
09f74334ddd0008931d05c020c8d7730	ASV-62	0.994039	D_0__Bacteria	D_1__Proteobacteria	D_2__Gammaproteobacteria	D_3__Betaproteobacteriales	D_4__Rhodocyclaceae	D_5__Thauera	D_5__Thauera
0a2a0cc79a3f4ae7236cc9dcdee7165a	ASV-64	0.999999	D_0__Bacteria	D_1__Bacteroidetes	D_2__Bacteroidia	D_3__Flavobacteriales	D_4__Weeksellaceae	D_5__Chryseobacterium	D_5__Chryseobacterium
0cef6b058d0e94f3c7e4378a0b4c1b8b	ASV-73	0.995369	D_0__Bacteria	D_1__Proteobacteria	D_2__Gammaproteobacteria	D_3__Pseudomonadales	D_4__Moraxellaceae	D_5__Acinetobacter	D_5__Acinetobacter
0d87b112bc336b97248bf4757a668689	ASV-76	0.995911	D_0__Bacteria	D_1__Firmicutes	D_2__Bacilli	D_3__Bacillales	D_4__Bacillaceae	D_5__Bacillus	D_5__Bacillus
0dc5c85e706258eeb4d0ce9efeba0b04	ASV-78	0.999986	D_0__Bacteria	D_1__Firmicutes	D_2__Clostridia	D_3__Clostridiales	D_4__Clostridiaceae 1	D_5__Fonticella	D_6__Fonticella tunisiensis
0dc8e0e89e89cf4f0c71808666f6c6e7	ASV-79	0.99986	D_0__Bacteria	D_1__Proteobacteria	D_2__Gammaproteobacteria	D_3__Pseudomonadales	D_4__Pseudomonadaceae	D_5__Pseudomonas	D_5__Pseudomonas
0e1924ab0caa0685db662642ddcf4304	ASV-80	0.994916	D_0__Bacteria	D_1__Proteobacteria	D_2__Gammaproteobacteria	D_3__Pseudomonadales	D_4__Moraxellaceae	D_5__Acinetobacter	D_5__Acinetobacter
0e5752d01d1e6961cdf676a0751f276e	ASV-81	0.987808	D_0__Bacteria	D_1__Actinobacteria	D_2__Actinobacteria	D_3__Corynebacteriales	D_4__Corynebacteriaceae	D_5__Corynebacterium 1	D_5__Corynebacterium 1
0e8a983ac33a9b52eda0673c6e40a2d1	ASV-84	0.999992	D_0__Bacteria	D_1__Proteobacteria	D_2__Gammaproteobacteria	D_3__Xanthomonadales	D_4__Xanthomonadaceae	D_5__Stenotrophomonas	D_5__Stenotrophomonas
0eaaeade7266138950856eeb973aa116	ASV-88	0.999987	D_0__Bacteria	D_1__Firmicutes	D_2__Clostridia	D_3__Clostridiales	D_4__Clostridiaceae 1	D_5__Hathewaya	D_5__Hathewaya
0f7c9b0cf7904d7ed97c691984581c89	ASV-92	0.999801	D_0__Bacteria	D_1__Proteobacteria	D_2__Gammaproteobacteria	D_3__Pseudomonadales	D_4__Moraxellaceae	D_5__Acinetobacter	D_5__Acinetobacter
0fb527bad6c2916e89a972cf6eaf8a42	ASV-93	1	D_0__Bacteria	D_1__Firmicutes	D_2__Negativicutes	D_3__Selenomonadales	D_4__Veillonellaceae	D_5__Veillonella	D_5__Veillonella
102f60ef5eed3be75bae43cd000c98cc	ASV-96	0.999999	D_0__Bacteria	D_1__Bacteroidetes	D_2__Bacteroidia	D_3__Flavobacteriales	D_4__Weeksellaceae	D_5__Chryseobacterium	D_5__Chryseobacterium
107aa7e6b56274803bffd1ccff5b2ee6	ASV-97	0.997619	D_0__Bacteria	D_1__Proteobacteria	D_2__Gammaproteobacteria	D_3__Pseudomonadales	D_4__Moraxellaceae	D_5__Acinetobacter	D_5__Acinetobacter
109d8be93136956ca2520f3ee1ed4fa9	ASV-98	0.700947	D_0__Bacteria	D_1__Firmicutes	D_2__Clostridia	D_3__Clostridiales	D_4__Ruminococcaceae	D_5__Ruminiclostridium 9	D_6__uncultured bacterium
10cde2fa4db56b195187e547f870d34b	ASV-99	0.99054	D_0__Bacteria	D_1__Proteobacteria	D_2__Gammaproteobacteria	D_3__Betaproteobacteriales	D_4__Hydrogenophilaceae	D_5__Tepidiphilus	D_6__uncultured bacterium
11158ae6c76527041857f7d17283d1f8	ASV-101	0.999811	D_0__Bacteria	D_1__Proteobacteria	D_2__Gammaproteobacteria	D_3__Xanthomonadales	D_4__Rhodanobacteraceae	D_5__Rhodanobacter	D_5__Rhodanobacter
1187d3f6bbc3c560b79f47cf9ad873bd	ASV-102	0.999991	D_0__Bacteria	D_1__Proteobacteria	D_2__Gammaproteobacteria	D_3__Xanthomonadales	D_4__Xanthomonadaceae	D_5__Stenotrophomonas	D_5__Stenotrophomonas
1189d4ef3af60ba943cc73161a4097a9	ASV-103	0.995798	D_0__Bacteria	D_1__Actinobacteria	D_2__Actinobacteria	D_3__Corynebacteriales	D_4__Corynebacteriaceae	D_5__Corynebacterium 1	D_5__Corynebacterium 1
11ac83e84d594c0e811815b6726c8f90	ASV-104	0.980676	D_0__Bacteria	D_1__Firmicutes	D_2__Clostridia	D_3__Clostridiales	D_4__Ruminococcaceae	D_5__Ruminiclostridium	D_6__uncultured bacterium
11f63e800d538ce61113253faf0f0363	ASV-106	0.963891	D_0__Bacteria	D_1__Proteobacteria	D_2__Gammaproteobacteria	D_3__Betaproteobacteriales	D_4__Burkholderiaceae	D_5__Janthinobacterium	D_5__Janthinobacterium
126c4c4926f559db383ec0b8320bfac2	ASV-109	0.982808	D_0__Bacteria	D_1__Bacteroidetes	D_2__Bacteroidia	D_3__Sphingobacteriales	D_4__Lentimicrobiaceae	D_5__Bacteroidia bacterium feline oral taxon 312	D_6__Bacteroidia bacterium feline oral taxon 312
12bad5120b30f5fa95c956bf476977fe	ASV-110	0.99996	D_0__Bacteria	D_1__Proteobacteria	D_2__Gammaproteobacteria	D_3__Xanthomonadales	D_4__Xanthomonadaceae	D_5__Stenotrophomonas	D_5__Stenotrophomonas
13238be95e977e9c6aeb3ce6fc0846d6	ASV-113	1	D_0__Bacteria	D_1__Bacteroidetes	D_2__Bacteroidia	D_3__Cytophagales	D_4__Spirosomaceae	D_5__Pseudarcicella	D_5__Pseudarcicella
1369aba02dd8b749b4c4c2a799d34207	ASV-115	0.999958	D_0__Bacteria	D_1__Proteobacteria	D_2__Alphaproteobacteria	D_3__Caulobacterales	D_4__Caulobacteraceae	D_5__Brevundimonas	D_5__Brevundimonas
13ba6d5fb3f1004196e4589c33b2b89a	ASV-116	0.999931	D_0__Bacteria	D_1__Proteobacteria	D_2__Gammaproteobacteria	D_3__Enterobacteriales	D_4__Enterobacteriaceae	D_4__Enterobacteriaceae	D_4__Enterobacteriaceae
13f32eba3b63edbbf5169bf74a696b73	ASV-117	1	D_0__Bacteria	D_1__Proteobacteria	D_2__Alphaproteobacteria	D_3__Rhizobiales	D_4__Beijerinckiaceae	D_5__Methylobacterium	D_5__Methylobacterium
140510cf367dbbd87bc783bc87005fa9	ASV-118	1	D_0__Bacteria	D_1__Firmicutes	D_2__Bacilli	D_3__Lactobacillales	D_4__Leuconostocaceae	D_5__Leuconostoc	D_5__Leuconostoc
153a0f7fc6721653d8d3b097c385349c	ASV-122	0.985152	D_0__Bacteria	D_1__Firmicutes	D_2__Clostridia	D_3__Clostridiales	D_4__Ruminococcaceae	D_5__Ruminiclostridium	D_6__uncultured bacterium
157f3c678f822c6aaaa5ea11922434ee	ASV-124	0.994258	D_0__Bacteria	D_1__Proteobacteria	D_2__Gammaproteobacteria	D_3__Pseudomonadales	D_4__Pseudomonadaceae	D_5__Pseudomonas	D_5__Pseudomonas
15982bcf813cea4361fdbaa302cacd48	ASV-126	0.991231	D_0__Bacteria	D_1__Proteobacteria	D_2__Alphaproteobacteria	D_3__Sphingomonadales	D_4__Sphingomonadaceae	D_5__Sphingobium	D_5__Sphingobium
15f3159818fd00cdb08820ab5a0aff38	ASV-128	0.999996	D_0__Bacteria	D_1__Firmicutes	D_2__Bacilli	D_3__Bacillales	D_4__Staphylococcaceae	D_5__Staphylococcus	D_5__Staphylococcus
16e0911aa00418a03cf086255a7d5460	ASV-131	0.859511	D_0__Bacteria	D_1__Proteobacteria	D_2__Gammaproteobacteria	D_3__Betaproteobacteriales	D_4__Burkholderiaceae	D_5__Brachymonas	D_5__Brachymonas
17db5f78f5f5923c80e21222ba38926a	ASV-137	0.999999	D_0__Bacteria	D_1__Bacteroidetes	D_2__Bacteroidia	D_3__Flavobacteriales	D_4__Flavobacteriaceae	D_5__Myroides	D_5__Myroides
1a09849c7e21509d1aa5f3d0b3bcc4c8	ASV-148	0.995474	D_0__Bacteria	D_1__Bacteroidetes	D_2__Bacteroidia	D_3__Bacteroidales	D_4__Muribaculaceae	D_5__uncultured bacterium	D_6__uncultured bacterium
1a1b68c68eeba6cbecbf1b1fdc5761bf	ASV-149	0.999831	D_0__Bacteria	D_1__Actinobacteria	D_2__Actinobacteria	D_3__Micrococcales	D_4__Intrasporangiaceae	D_4__Intrasporangiaceae	D_4__Intrasporangiaceae
1a1d1c3ca8d90b696d14d7b06cb2b8e7	ASV-151	0.999928	D_0__Bacteria	D_1__Actinobacteria	D_2__Actinobacteria	D_3__Propionibacteriales	D_4__Nocardioidaceae	D_5__Nocardioides	D_5__Nocardioides
1a43d834474ee820fe0fde33b4632a92	ASV-152	0.999736	D_0__Bacteria	D_1__Firmicutes	D_2__Clostridia	D_3__Clostridiales	D_4__Clostridiaceae 1	D_5__Clostridium sensu stricto 1	D_5__Clostridium sensu stricto 1
1ad6d382f433721078ac3621cf6cde86	ASV-157	0.999721	D_0__Bacteria	D_1__Firmicutes	D_2__Clostridia	D_3__Clostridiales	D_4__Clostridiaceae 1	D_5__Clostridium sensu stricto 1	D_5__Clostridium sensu stricto 1
1b158b8b2922d4fcad5d9cea607cbb7d	ASV-158	0.992924	D_0__Bacteria	D_1__Proteobacteria	D_2__Gammaproteobacteria	D_3__Enterobacteriales	D_4__Enterobacteriaceae	D_5__Escherichia-Shigella	D_5__Escherichia-Shigella
1c7ce9ba42ec9b59de6fa682e4ab5c4c	ASV-165	1	D_0__Bacteria	D_1__Cyanobacteria	D_2__Oxyphotobacteria	D_3__Chloroplast	D_3__Chloroplast	D_3__Chloroplast	D_3__Chloroplast
1d2d94585a3233a3640f395e89e16519	ASV-170	0.993759	D_0__Bacteria	D_1__Firmicutes	D_2__Clostridia	D_3__Clostridiales	D_4__Ruminococcaceae	D_5__Ruminiclostridium 5	D_6__uncultured bacterium
1d7639d13007e89097701899050f355f	ASV-171	0.849222	D_0__Bacteria	D_1__Proteobacteria	D_2__Alphaproteobacteria	D_3__Sphingomonadales	D_4__Sphingomonadaceae	D_5__Sphingomonas	D_5__Sphingomonas
1e08552a019fab05ae907089be48cd74	ASV-173	0.999977	D_0__Bacteria	D_1__Bacteroidetes	D_2__Bacteroidia	D_3__Flavobacteriales	D_4__Flavobacteriaceae	D_5__Flavobacterium	D_5__Flavobacterium
1e503342764d34bd6b47344482be2d9c	ASV-175	0.999107	D_0__Bacteria	D_1__Firmicutes	D_2__Bacilli	D_3__Bacillales	D_4__Paenibacillaceae	D_5__Paenibacillus	D_5__Paenibacillus
1ea83794b96a00695927de44a90aa26d	ASV-176	1	D_0__Bacteria	D_1__Proteobacteria	D_2__Alphaproteobacteria	D_3__Sphingomonadales	D_4__Sphingomonadaceae	D_5__Sphingomonas	D_5__Sphingomonas
1ee27fee30b2e6832a2be5e28f0978f3	ASV-178	0.999987	D_0__Bacteria	D_1__Bacteroidetes	D_2__Bacteroidia	D_3__Chitinophagales	D_4__Chitinophagaceae	D_5__Sediminibacterium	D_5__Sediminibacterium
1f485cdb39e411f20958fa78f84f1299	ASV-179	0.991027	D_0__Bacteria	D_1__Proteobacteria	D_2__Gammaproteobacteria	D_3__Enterobacteriales	D_4__Enterobacteriaceae	D_5__Escherichia-Shigella	D_5__Escherichia-Shigella
1f878f615fcfc8d7bd381a7841ac1e41	ASV-180	0.999238	D_0__Bacteria	D_1__Proteobacteria	D_2__Gammaproteobacteria	D_3__Pseudomonadales	D_4__Pseudomonadaceae	D_5__Pseudomonas	D_5__Pseudomonas
1f91d3ace01716afdef0267406286754	ASV-181	0.764112	D_0__Bacteria	D_1__Proteobacteria	D_2__Gammaproteobacteria	D_3__Pseudomonadales	D_4__Pseudomonadaceae	D_5__Pseudomonas	D_6__Pseudomonas cichorii
1fc03e37ff19bb624593f2436eaf28ef	ASV-182	0.990877	D_0__Bacteria	D_1__Proteobacteria	D_2__Gammaproteobacteria	D_3__Xanthomonadales	D_4__Rhodanobacteraceae	D_5__Rhodanobacter	D_5__Rhodanobacter
1fe4c724835ab885aa5de09da8871ab5	ASV-184	0.887374	D_0__Bacteria	D_1__Bacteroidetes	D_2__Bacteroidia	D_3__Bacteroidales	D_4__Rikenellaceae	D_5__Alistipes	D_6__uncultured bacterium
207d01e346bb2439b592051582ac49dc	ASV-188	0.966844	D_0__Bacteria	D_1__Firmicutes	D_2__Clostridia	D_3__Clostridiales	D_4__Christensenellaceae	D_5__Christensenellaceae R-7 group	D_5__Christensenellaceae R-7 group
20b485f14ad07fab0d10acad007b8b32	ASV-190	0.817954	D_0__Bacteria	D_1__Firmicutes	D_2__Bacilli	D_3__Bacillales	D_4__Bacillaceae	D_5__Bacillus	D_6__Bacillus thermoamylovorans
217791e2b9f75aa3915ad540e35c3612	ASV-195	0.999983	D_0__Bacteria	D_1__Bacteroidetes	D_2__Bacteroidia	D_3__Flavobacteriales	D_4__Flavobacteriaceae	D_5__Flavobacterium	D_5__Flavobacterium
2228925453f05f31ac661681aa9941d6	ASV-197	0.999958	D_0__Bacteria	D_1__Proteobacteria	D_2__Alphaproteobacteria	D_3__Acetobacterales	D_4__Acetobacteraceae	D_5__Roseomonas	D_5__Roseomonas
22566140098b9ec34a8d07b1822d867d	ASV-200	0.999986	D_0__Bacteria	D_1__Bacteroidetes	D_2__Bacteroidia	D_3__Flavobacteriales	D_4__Weeksellaceae	D_5__Chryseobacterium	D_5__Chryseobacterium
229b01beefb68071780c4d91bcc26a74	ASV-201	0.999176	D_0__Bacteria	D_1__Actinobacteria	D_2__Actinobacteria	D_3__Micrococcales	D_4__Microbacteriaceae	D_4__Microbacteriaceae	D_4__Microbacteriaceae
2311040030e54aa0b6f7ee1a6eb1aca1	ASV-203	0.99916	D_0__Bacteria	D_1__Firmicutes	D_2__Bacilli	D_3__Bacillales	D_4__Bacillaceae	D_5__Bacillus	D_5__Bacillus
251b84415ac4fcbc21189f2339d85390	ASV-219	0.959877	D_0__Bacteria	D_1__Proteobacteria	D_2__Gammaproteobacteria	D_3__Betaproteobacteriales	D_4__Methylophilaceae	D_5__Methylotenera	D_5__Methylotenera
25207cdb3924a0e6a2980df26fbc88ba	ASV-220	0.816334	D_0__Bacteria	D_1__Bacteroidetes	D_2__Bacteroidia	D_3__Flavobacteriales	D_4__Flavobacteriaceae	D_5__Myroides	D_6__Myroides odoratimimus
2545c00c4b7992fda321d40d92a8cab4	ASV-222	0.743025	D_0__Bacteria	D_1__Firmicutes	D_2__Clostridia	D_3__Clostridiales	D_4__Lachnospiraceae	D_5__Lachnoanaerobaculum	D_6__uncultured bacterium
25642f0618038ffb872d3a889632737d	ASV-223	0.703425	D_0__Bacteria	D_1__Bacteroidetes	D_2__Bacteroidia	D_3__Sphingobacteriales	D_4__Sphingobacteriaceae	D_5__Sphingobacterium	D_6__Sphingobacterium multivorum
25c69bc9e3518fe16a7099d3f2991eb5	ASV-227	0.826066	D_0__Bacteria	D_1__Actinobacteria	D_2__Actinobacteria	D_3__Micrococcales	D_4__Microbacteriaceae	D_5__Leucobacter	D_5__Leucobacter
25f08a8b646d83710eee3e3aa8ac43e5	ASV-229	0.995415	D_0__Bacteria	D_1__Proteobacteria	D_2__Alphaproteobacteria	D_3__Rhodobacterales	D_4__Rhodobacteraceae	D_5__Paracoccus	D_5__Paracoccus
25f89e3e6c08faf2e432d432cca9c65a	ASV-230	0.906319	D_0__Bacteria	D_1__Proteobacteria	D_2__Alphaproteobacteria	D_3__Rhizobiales	D_4__Hyphomicrobiaceae	D_5__Hyphomicrobium	D_6__metagenome
26101e21245b5287188da2847dbe4eed	ASV-231	0.860108	D_0__Bacteria	D_1__Bacteroidetes	D_2__Bacteroidia	D_3__Bacteroidales	D_4__Muribaculaceae	D_5__uncultured bacterium	D_6__uncultured bacterium
2644a80ed1e4fbb9468ca9294999ab68	ASV-232	0.747419	D_0__Bacteria	D_1__Bacteroidetes	D_2__Bacteroidia	D_3__Flavobacteriales	D_4__Crocinitomicaceae	D_5__Fluviicola	D_6__uncultured bacterium
26606f3f5757885f85bd4201feb237cb	ASV-233	0.921591	D_0__Bacteria	D_1__Proteobacteria	D_2__Gammaproteobacteria	D_3__Betaproteobacteriales	D_4__Burkholderiaceae	D_5__Delftia	D_5__Delftia
26c9f4f844da09bdd5c1603be193969c	ASV-234	0.91987	D_0__Bacteria	D_1__Bacteroidetes	D_2__Bacteroidia	D_3__Bacteroidales	D_4__Tannerellaceae	D_5__Parabacteroides	D_6__Parabacteroides goldsteinii CL02T12C30
26ce07dff4ad427689c06e2991c75d05	ASV-235	0.994732	D_0__Bacteria	D_1__Proteobacteria	D_2__Gammaproteobacteria	D_3__Pseudomonadales	D_4__Moraxellaceae	D_5__Acinetobacter	D_5__Acinetobacter
26ff03f92ceb9363179bc49f38a6aad4	ASV-238	0.999401	D_0__Bacteria	D_1__Bacteroidetes	D_2__Bacteroidia	D_3__Bacteroidales	D_4__Muribaculaceae	D_5__uncultured bacterium	D_6__uncultured bacterium
275b071a10ce088a4be8c9bdee6815a6	ASV-240	0.999748	D_0__Bacteria	D_1__Proteobacteria	D_2__Gammaproteobacteria	D_3__Xanthomonadales	D_4__Xanthomonadaceae	D_5__Stenotrophomonas	D_5__Stenotrophomonas
2791ab068733fbc9a54dda84823f0b11	ASV-243	0.931652	D_0__Bacteria	D_1__Proteobacteria	D_2__Alphaproteobacteria	D_3__Rhizobiales	D_4__Rhizobiales Incertae Sedis	D_5__Bauldia	D_6__uncultured bacterium
27b4bf43c4374efaf423108a0099e79a	ASV-244	0.999997	D_0__Bacteria	D_1__Proteobacteria	D_2__Gammaproteobacteria	D_3__Pseudomonadales	D_4__Pseudomonadaceae	D_5__Pseudomonas	D_5__Pseudomonas
27d18bf9fcd594e61e7698a7aa6576fd	ASV-245	0.917074	D_0__Bacteria	D_1__Proteobacteria	D_2__Alphaproteobacteria	D_3__Rhizobiales	D_4__Rhizobiaceae	D_5__Ochrobactrum	D_5__Ochrobactrum
2861b60feb98b96bfdfae4152ea84ae7	ASV-250	1	D_0__Bacteria	D_1__Actinobacteria	D_2__Actinobacteria	D_3__Micrococcales	D_4__Brevibacteriaceae	D_5__Brevibacterium	D_5__Brevibacterium
2872b80ab6a7e01169ecb2c9b0f7abcb	ASV-251	0.999203	D_0__Bacteria	D_1__Proteobacteria	D_2__Gammaproteobacteria	D_3__Pseudomonadales	D_4__Pseudomonadaceae	D_5__Pseudomonas	D_5__Pseudomonas
2924361e062d4011e2b2b74500123d08	ASV-255	1	D_0__Bacteria	D_1__Bacteroidetes	D_2__Bacteroidia	D_3__Sphingobacteriales	D_4__Sphingobacteriaceae	D_5__Sphingobacterium	D_5__Sphingobacterium
298b13baf1dd2f67eeff592bb7393e98	ASV-256	1	D_0__Bacteria	D_1__Firmicutes	D_2__Bacilli	D_3__Bacillales	D_3__Bacillales	D_3__Bacillales	D_3__Bacillales
29deabe25f93c50a532a5236453f429d	ASV-257	0.957472	D_0__Bacteria	D_1__Proteobacteria	D_2__Gammaproteobacteria	D_3__Enterobacteriales	D_4__Enterobacteriaceae	D_5__Proteus	D_5__Proteus
2b1b76b005542ee4aa4e3df1c2c4e337	ASV-262	0.999933	D_0__Bacteria	D_1__Proteobacteria	D_2__Gammaproteobacteria	D_3__Enterobacteriales	D_4__Enterobacteriaceae	D_4__Enterobacteriaceae	D_4__Enterobacteriaceae
2b47f0f6dfbe0bca053119d90cf0d581	ASV-263	0.900412	D_0__Bacteria	D_1__Firmicutes	D_2__Bacilli	D_3__Lactobacillales	D_4__Aerococcaceae	D_5__Globicatella	D_6__uncultured bacterium
2c2018d4ecccfa3cb27b99a04c9222b1	ASV-266	1	D_0__Bacteria	D_1__Bacteroidetes	D_2__Bacteroidia	D_3__Bacteroidales	D_4__Bacteroidaceae	D_5__Bacteroides	D_5__Bacteroides
2c2b5fdb7648bebd4a42fe64b1a1287c	ASV-268	0.996188	D_0__Bacteria	D_1__Firmicutes	D_2__Bacilli	D_3__Lactobacillales	D_4__Enterococcaceae	D_5__Enterococcus	D_5__Enterococcus
2c5d44bac2902d9edbefe3d3da698340	ASV-269	0.962583	D_0__Bacteria	D_1__Cyanobacteria	D_2__Oxyphotobacteria	D_3__Nostocales	D_4__Chroococcidiopsaceae	D_5__Chroococcidiopsis SAG 2023	D_6__uncultured bacterium
2cb88f0174f39d51ed2bb93976404afa	ASV-271	0.999999	D_0__Bacteria	D_1__Bacteroidetes	D_2__Bacteroidia	D_3__Flavobacteriales	D_4__Flavobacteriaceae	D_5__Myroides	D_5__Myroides
2cb9077e3906b6434cc06d7bf5c82e57	ASV-272	0.766902	D_0__Bacteria	D_1__Actinobacteria	D_2__Actinobacteria	D_3__Micrococcales	D_4__Micrococcaceae	D_5__Rothia	D_6__uncultured organism
2cf31d54888928259728cbc9f08c74b5	ASV-276	0.974744	D_0__Bacteria	D_1__Bacteroidetes	D_2__Bacteroidia	D_3__Bacteroidales	D_4__Muribaculaceae	D_5__uncultured bacterium	D_6__uncultured bacterium
2cf9ba7b6551ebd3d32a1514ec13e935	ASV-277	0.999996	D_0__Bacteria	D_1__Proteobacteria	D_2__Gammaproteobacteria	D_3__Betaproteobacteriales	D_4__Burkholderiaceae	D_4__Burkholderiaceae	D_4__Burkholderiaceae
2d21b939704070850a4951c563faf18f	ASV-278	0.942365	D_0__Bacteria	D_1__Bacteroidetes	D_2__Bacteroidia	D_3__Flavobacteriales	D_4__Flavobacteriaceae	D_5__Flavobacterium	D_6__Flavobacterium soli DSM 19725
2d433c25e3e5affa15f33c72ef0dfff8	ASV-279	0.865814	D_0__Bacteria	D_1__Bacteroidetes	D_2__Bacteroidia	D_3__Cytophagales	D_4__Spirosomaceae	D_5__Emticicia	D_6__Emticicia paludis
2e09ee93a5bcd5c927dc6b74458a97d5	ASV-284	0.999965	D_0__Bacteria	D_1__Actinobacteria	D_2__Actinobacteria	D_3__Micrococcales	D_4__Microbacteriaceae	D_4__Microbacteriaceae	D_4__Microbacteriaceae
2e7e0cfddf4a55632965efa6b3a1b448	ASV-286	0.996531	D_0__Bacteria	D_1__Bacteroidetes	D_2__Bacteroidia	D_3__Flavobacteriales	D_4__Weeksellaceae	D_5__Chryseobacterium	D_5__Chryseobacterium
2e8d4fcbc211c9c91409cc7024f67747	ASV-287	1	D_0__Bacteria	D_1__Bacteroidetes	D_2__Bacteroidia	D_3__Sphingobacteriales	D_4__Sphingobacteriaceae	D_5__Sphingobacterium	D_5__Sphingobacterium
2ef16a3db0320a127643ed8752a79fc7	ASV-288	0.998503	D_0__Bacteria	D_1__Actinobacteria	D_2__Actinobacteria	D_3__Corynebacteriales	D_4__Corynebacteriaceae	D_5__Corynebacterium 1	D_5__Corynebacterium 1
2f27bcf9a60804b6b1fcdf74122c4fae	ASV-289	1	D_0__Bacteria	D_1__Firmicutes	D_2__Clostridia	D_3__Clostridiales	D_4__Lachnospiraceae	D_4__Lachnospiraceae	D_4__Lachnospiraceae
2f9a6ed8b524224f9ee8f1ca6912a748	ASV-291	0.999939	D_0__Bacteria	D_1__Firmicutes	D_2__Bacilli	D_3__Lactobacillales	D_4__Lactobacillaceae	D_5__Lactobacillus	D_5__Lactobacillus
2fe296d0da40ee56d03a21dd9b25276f	ASV-293	0.902274	D_0__Bacteria	D_1__Firmicutes	D_2__Clostridia	D_3__Clostridiales	D_4__Clostridiaceae 1	D_5__Clostridium sensu stricto 10	D_6__uncultured bacterium
303bc89385db5103714801e5d2c23b87	ASV-296	0.974513	D_0__Bacteria	D_1__Bacteroidetes	D_2__Bacteroidia	D_3__Chitinophagales	D_4__Chitinophagaceae	D_5__uncultured	D_6__metagenome
30554407069b2367b77ee68c1982db14	ASV-297	0.90397	D_0__Bacteria	D_1__Actinobacteria	D_2__Actinobacteria	D_3__Corynebacteriales	D_4__Corynebacteriaceae	D_5__Corynebacterium 1	D_5__Corynebacterium 1
307864bf27c5317269755c2883a2d814	ASV-299	0.999993	D_0__Bacteria	D_1__Firmicutes	D_2__Bacilli	D_3__Bacillales	D_3__Bacillales	D_3__Bacillales	D_3__Bacillales
307ac43c2f595b4d09d3ae6d20990dc3	ASV-300	0.996194	D_0__Bacteria	D_1__Proteobacteria	D_2__Gammaproteobacteria	D_3__Pseudomonadales	D_4__Pseudomonadaceae	D_5__Pseudomonas	D_5__Pseudomonas
30ab808928dd752d7fc5e409c1ad226f	ASV-301	0.94638	D_0__Bacteria	D_1__Firmicutes	D_2__Clostridia	D_3__Clostridiales	D_4__Peptococcaceae	D_5__uncultured	D_6__uncultured bacterium
31184ec1f68539699e3985ba1200b3b1	ASV-305	0.988553	D_0__Bacteria	D_1__Firmicutes	D_2__Bacilli	D_3__Lactobacillales	D_4__Enterococcaceae	D_5__Enterococcus	D_5__Enterococcus
31c44f1f4968cd41091050d67f6b9bb9	ASV-308	0.999988	D_0__Bacteria	D_1__Firmicutes	D_2__Bacilli	D_3__Bacillales	D_4__Staphylococcaceae	D_5__Staphylococcus	D_5__Staphylococcus
31db9a775aade3b4404b23ec58bdef11	ASV-309	0.993684	D_0__Bacteria	D_1__Actinobacteria	D_2__Actinobacteria	D_3__Corynebacteriales	D_4__Corynebacteriaceae	D_5__Corynebacterium 1	D_6__Corynebacterium glaucum
3217b94a396e288322add1b32dc9f5ea	ASV-312	0.999639	D_0__Bacteria	D_1__Actinobacteria	D_2__Actinobacteria	D_3__Micrococcales	D_4__Microbacteriaceae	D_5__Leucobacter	D_5__Leucobacter
321daff083a660c06de5bf9a13a82875	ASV-313	0.794479	D_0__Bacteria	D_1__Proteobacteria	D_2__Gammaproteobacteria	D_3__Betaproteobacteriales	D_4__Burkholderiaceae	D_5__Comamonas	D_5__Comamonas
3285e18d17d73a3c9a16757a5db3f07b	ASV-314	0.999873	D_0__Bacteria	D_1__Proteobacteria	D_2__Gammaproteobacteria	D_3__Enterobacteriales	D_4__Enterobacteriaceae	D_4__Enterobacteriaceae	D_4__Enterobacteriaceae
328f71b14aaab7a3949965a7e7b5766f	ASV-315	0.982776	D_0__Bacteria	D_1__Proteobacteria	D_2__Gammaproteobacteria	D_3__Enterobacteriales	D_4__Enterobacteriaceae	D_5__Proteus	D_5__Proteus
331657258038535df96ea6665290782a	ASV-316	0.907435	D_0__Bacteria	D_1__Proteobacteria	D_2__Gammaproteobacteria	D_3__Betaproteobacteriales	D_4__Burkholderiaceae	D_5__Variovorax	D_5__Variovorax
332cc81afa82449e1482c58047b20636	ASV-318	0.809057	D_0__Bacteria	D_1__Proteobacteria	D_2__Gammaproteobacteria	D_3__Betaproteobacteriales	D_4__Burkholderiaceae	D_5__Eoetvoesia	D_6__uncultured bacterium
335465c12bd07823193d410641619d5e	ASV-320	1	D_0__Bacteria	D_1__Bacteroidetes	D_2__Bacteroidia	D_3__Flavobacteriales	D_4__Weeksellaceae	D_5__Chryseobacterium	D_5__Chryseobacterium
33b68099f712688fce3a89de16ad7fc0	ASV-323	1	D_0__Bacteria	D_1__Bacteroidetes	D_2__Bacteroidia	D_3__Bacteroidales	D_4__Rikenellaceae	D_5__Alistipes	D_5__Alistipes
343f7ba6e6eab0b43cc9d2dc84bad320	ASV-327	0.999921	D_0__Bacteria	D_1__Firmicutes	D_2__Bacilli	D_3__Bacillales	D_4__Staphylococcaceae	D_5__Staphylococcus	D_5__Staphylococcus
344f99ab3dbd74627665bed741e38e3b	ASV-328	1	D_0__Bacteria	D_1__Firmicutes	D_2__Clostridia	D_3__Clostridiales	D_4__Ruminococcaceae	D_5__Ruminococcaceae UCG-014	D_5__Ruminococcaceae UCG-014
348bc5a6cea9acfc5089fafa7ea3a0fc	ASV-329	0.738663	D_0__Bacteria	D_1__Bacteroidetes	D_2__Bacteroidia	D_3__Bacteroidales	D_4__Muribaculaceae	D_4__Muribaculaceae	D_4__Muribaculaceae
363df8d21baa8e8bfd9b297cb36f2866	ASV-334	0.999886	D_0__Bacteria	D_1__Proteobacteria	D_2__Gammaproteobacteria	D_3__Xanthomonadales	D_4__Xanthomonadaceae	D_5__Stenotrophomonas	D_5__Stenotrophomonas
3666c6836d93979eb2d0e90845b9cff1	ASV-337	0.999978	D_0__Bacteria	D_1__Proteobacteria	D_2__Gammaproteobacteria	D_3__Enterobacteriales	D_4__Enterobacteriaceae	D_4__Enterobacteriaceae	D_4__Enterobacteriaceae
3667ca3d1270344578b3819b5f56731d	ASV-338	0.887185	D_0__Bacteria	D_1__Actinobacteria	D_2__Actinobacteria	D_3__Corynebacteriales	D_4__Corynebacteriaceae	D_5__Corynebacterium	D_5__Corynebacterium
372e9cfd6acc38cd00e88aac575f8afa	ASV-341	0.73938	D_0__Bacteria	D_1__Bacteroidetes	D_2__Bacteroidia	D_3__Chitinophagales	D_4__Chitinophagaceae	D_5__Hydrotalea	D_6__uncultured bacterium
374c5b2e18f5b17b940837aa24372d4f	ASV-342	0.996602	D_0__Bacteria	D_1__Proteobacteria	D_2__Alphaproteobacteria	D_3__Rhizobiales	D_4__Xanthobacteraceae	D_5__Bradyrhizobium	D_5__Bradyrhizobium
3789d75cebc44e8c0b73cfb2cba4ba56	ASV-345	0.996887	D_0__Bacteria	D_1__Proteobacteria	D_2__Gammaproteobacteria	D_3__Enterobacteriales	D_4__Enterobacteriaceae	D_5__Providencia	D_5__Providencia
37a90abf181b684611b3eabfd5dfa715	ASV-347	0.992726	D_0__Bacteria	D_1__Proteobacteria	D_2__Gammaproteobacteria	D_3__Enterobacteriales	D_4__Enterobacteriaceae	D_5__Proteus	D_5__Proteus
37e52baccd1ddbf9c3c7d5b2a4f97f98	ASV-352	0.996726	D_0__Bacteria	D_1__Proteobacteria	D_2__Gammaproteobacteria	D_3__Betaproteobacteriales	D_4__Burkholderiaceae	D_5__Massilia	D_5__Massilia
38bfbd3a2cf83da8fe03cea0f6b4f5f3	ASV-355	0.999997	D_0__Bacteria	D_1__Proteobacteria	D_2__Gammaproteobacteria	D_3__Pseudomonadales	D_4__Pseudomonadaceae	D_5__Pseudomonas	D_5__Pseudomonas
38f604cd8488c37c2af052ba0a11347f	ASV-356	0.84594	D_0__Bacteria	D_1__Firmicutes	D_2__Bacilli	D_3__Bacillales	D_4__Alicyclobacillaceae	D_5__Alicyclobacillus	D_6__Alicyclobacillus acidocaldarius subsp. acidocaldarius
39092faab9acc08a8e53e4496a329ad2	ASV-357	0.773333	D_0__Bacteria	D_1__Bacteroidetes	D_2__Bacteroidia	D_3__Flavobacteriales	D_4__Flavobacteriaceae	D_5__Myroides	D_6__Myroides odoratimimus
39ec0e8d0f3297cb8e25f8da91061770	ASV-360	0.992893	D_0__Bacteria	D_1__Firmicutes	D_2__Clostridia	D_3__Clostridiales	D_4__Lachnospiraceae	D_5__Anaerocolumna	D_6__uncultured bacterium
39fc9de620f04e9542a0c30dc076e34d	ASV-361	0.999949	D_0__Bacteria	D_1__Proteobacteria	D_2__Gammaproteobacteria	D_3__Xanthomonadales	D_4__Xanthomonadaceae	D_5__Stenotrophomonas	D_5__Stenotrophomonas
3aaaf4f10492216973e1efd8f233a8ff	ASV-362	0.999916	D_0__Bacteria	D_1__Firmicutes	D_2__Bacilli	D_3__Bacillales	D_4__Paenibacillaceae	D_5__Paenibacillus	D_5__Paenibacillus
3ac27c1b325dd9c5b27b5a1f6d3cf3e8	ASV-363	0.999978	D_0__Bacteria	D_1__Bacteroidetes	D_2__Bacteroidia	D_3__Flavobacteriales	D_4__Weeksellaceae	D_5__Chryseobacterium	D_5__Chryseobacterium
3af00b00d11635ee2ba43655b25bee93	ASV-366	1	D_0__Bacteria	D_1__Firmicutes	D_2__Clostridia	D_3__Clostridiales	D_4__Ruminococcaceae	D_5__Ruminococcaceae UCG-014	D_5__Ruminococcaceae UCG-014
3b150d94f8782944249fd0a73999227e	ASV-367	1	D_0__Bacteria	D_1__Firmicutes	D_2__Bacilli	D_3__Lactobacillales	D_4__Streptococcaceae	D_5__Streptococcus	D_5__Streptococcus
3bbde2397063e695406316adf4b2bf52	ASV-371	0.999878	D_0__Bacteria	D_1__Proteobacteria	D_2__Gammaproteobacteria	D_3__Enterobacteriales	D_4__Enterobacteriaceae	D_4__Enterobacteriaceae	D_4__Enterobacteriaceae
3bdf3962a4d6b9738dc1bfa095f6cc8e	ASV-374	1	D_0__Bacteria	D_1__Bacteroidetes	D_2__Bacteroidia	D_3__Sphingobacteriales	D_4__Sphingobacteriaceae	D_5__Sphingobacterium	D_5__Sphingobacterium
3c6b296e01e4134acb991b9008243925	ASV-379	0.997492	D_0__Bacteria	D_1__Latescibacteria	D_2__metagenome	D_3__metagenome	D_4__metagenome	D_5__metagenome	D_6__metagenome
3c8db9f610256785d453710ced5de1c6	ASV-380	0.999501	D_0__Bacteria	D_1__Actinobacteria	D_2__Actinobacteria	D_3__Micrococcales	D_4__Microbacteriaceae	D_5__Leucobacter	D_5__Leucobacter
3cf26942a679446e8de2fc302fe9a311	ASV-381	0.742706	D_0__Bacteria	D_1__Firmicutes	D_2__Clostridia	D_3__Clostridiales	D_4__Ruminococcaceae	D_5__Ruminiclostridium 9	D_6__uncultured bacterium
3e74a56d5384c6bd3a3caeb387a4662b	ASV-385	0.985157	D_0__Bacteria	D_1__Proteobacteria	D_2__Gammaproteobacteria	D_3__Betaproteobacteriales	D_4__Burkholderiaceae	D_5__Hydrogenophaga	D_5__Hydrogenophaga
3e7bd97c92694e17ee930c6e68eabcfe	ASV-386	0.997347	D_0__Bacteria	D_1__Proteobacteria	D_2__Gammaproteobacteria	D_3__Enterobacteriales	D_4__Enterobacteriaceae	D_5__Providencia	D_5__Providencia
3eaea6b63022ea353c98aeb58daf6987	ASV-387	0.993273	D_0__Bacteria	D_1__Proteobacteria	D_2__Gammaproteobacteria	D_3__Pseudomonadales	D_4__Moraxellaceae	D_5__Acinetobacter	D_5__Acinetobacter
3f803622324112081c34d476caf69172	ASV-392	0.756517	D_0__Bacteria	D_1__Actinobacteria	D_2__Actinobacteria	D_3__Micrococcales	D_4__Bogoriellaceae	D_5__Georgenia	D_6__uncultured bacterium
40130f4be98ca766945e7b22d2957940	ASV-393	0.984976	D_0__Bacteria	D_1__Proteobacteria	D_2__Gammaproteobacteria	D_3__Betaproteobacteriales	D_4__Burkholderiaceae	D_4__Burkholderiaceae	D_4__Burkholderiaceae
402e5913597695a16d7cad415ffff02f	ASV-395	0.998435	D_0__Bacteria	D_1__Proteobacteria	D_2__Gammaproteobacteria	D_3__Pseudomonadales	D_4__Pseudomonadaceae	D_5__Pseudomonas	D_5__Pseudomonas
403fbe96735202e593a9443ad0676e07	ASV-396	1	D_0__Bacteria	D_1__Bacteroidetes	D_2__Bacteroidia	D_3__Bacteroidales	D_4__Muribaculaceae	D_4__Muribaculaceae	D_4__Muribaculaceae
405d58e1738b8c51fa39a14d31fba83d	ASV-397	1	D_0__Bacteria	D_1__Bacteroidetes	D_2__Bacteroidia	D_3__Sphingobacteriales	D_4__Sphingobacteriaceae	D_5__Sphingobacterium	D_5__Sphingobacterium
4358c79144c364fec4ba944e53eeebc9	ASV-413	0.831646	D_0__Bacteria	D_1__Proteobacteria	D_2__Alphaproteobacteria	D_3__Rhodobacterales	D_4__Rhodobacteraceae	D_5__Paracoccus	D_5__Paracoccus
43d9461add88a1a48c0ac97d8b50b4a6	ASV-414	0.999975	D_0__Bacteria	D_1__Firmicutes	D_2__Clostridia	D_3__Clostridiales	D_4__Lachnospiraceae	D_5__Lachnospiraceae UCG-001	D_5__Lachnospiraceae UCG-001
43f41dd4045f31804b91facdd53eab41	ASV-415	0.999996	D_0__Bacteria	D_1__Proteobacteria	D_2__Gammaproteobacteria	D_3__Xanthomonadales	D_4__Xanthomonadaceae	D_5__Stenotrophomonas	D_5__Stenotrophomonas
443ed63d256a53a303f58081aecb52f5	ASV-418	0.999997	D_0__Bacteria	D_1__Proteobacteria	D_2__Alphaproteobacteria	D_3__Rhizobiales	D_4__Xanthobacteraceae	D_4__Xanthobacteraceae	D_4__Xanthobacteraceae
4454919bf27cf039d7116e321a3e0c3a	ASV-419	0.842198	D_0__Bacteria	D_1__Tenericutes	D_2__Mollicutes	D_3__Mollicutes RF39	D_4__uncultured bacterium	D_5__uncultured bacterium	D_6__uncultured bacterium
454f3310d95a80fbddb851f59f192076	ASV-423	0.973088	D_0__Bacteria	D_1__Firmicutes	D_2__Clostridia	D_3__Clostridiales	D_4__Ruminococcaceae	D_5__Ruminiclostridium	D_6__uncultured bacterium
4579917ab22143720a3c951393eb9553	ASV-424	0.955243	D_0__Bacteria	D_1__Proteobacteria	D_2__Alphaproteobacteria	D_3__Rickettsiales	D_4__uncultured	D_5__uncultured rumen bacterium	D_6__uncultured rumen bacterium
45ae47b3e7158949544b58f3c118759e	ASV-426	0.977529	D_0__Bacteria	D_1__Proteobacteria	D_2__Alphaproteobacteria	D_3__Rhizobiales	D_4__Rhizobiaceae	D_5__Ochrobactrum	D_5__Ochrobactrum
45de9ff57716c18bce0417631163a60d	ASV-428	0.999999	D_0__Bacteria	D_1__Firmicutes	D_2__Bacilli	D_3__Bacillales	D_3__Bacillales	D_3__Bacillales	D_3__Bacillales
461463990bba0e061b50c2c3952800ae	ASV-429	0.991289	D_0__Bacteria	D_1__Proteobacteria	D_2__Gammaproteobacteria	D_3__Betaproteobacteriales	D_4__Burkholderiaceae	D_5__Burkholderia-Caballeronia-Paraburkholderia	D_5__Burkholderia-Caballeronia-Paraburkholderia
4633d2b7188780c4faac6574ada71d04	ASV-430	0.999919	D_0__Bacteria	D_1__Actinobacteria	D_2__Actinobacteria	D_3__Corynebacteriales	D_4__Corynebacteriaceae	D_4__Corynebacteriaceae	D_4__Corynebacteriaceae
466d59734254dafec72d5e9248886f00	ASV-432	0.961077	D_0__Bacteria	D_1__Proteobacteria	D_2__Gammaproteobacteria	D_3__Betaproteobacteriales	D_4__Burkholderiaceae	D_5__Tepidicella	D_5__Tepidicella
4695fd3a48112ad6e29411036cb25d7d	ASV-433	0.931425	D_0__Bacteria	D_1__Proteobacteria	D_2__Gammaproteobacteria	D_3__Betaproteobacteriales	D_4__Burkholderiaceae	D_5__Delftia	D_5__Delftia
46f6ee1a78f2fa98ad1e29c553d32636	ASV-434	1	D_0__Bacteria	D_1__Actinobacteria	D_2__Actinobacteria	D_3__Actinomycetales	D_4__Actinomycetaceae	D_5__Actinomyces	D_5__Actinomyces
470dd02996e31255357eeeaa3672b469	ASV-435	0.934265	D_0__Bacteria	D_1__Firmicutes	D_2__Clostridia	D_3__Clostridiales	D_4__Lachnospiraceae	D_5__Lachnospiraceae NK4A136 group	D_5__Lachnospiraceae NK4A136 group
477d2cac8d2611e9a6bc7b701e9d5493	ASV-438	0.893366	D_0__Bacteria	D_1__Actinobacteria	D_2__Thermoleophilia	D_3__Solirubrobacterales	D_4__67-14	D_5__uncultured actinobacterium	D_6__uncultured actinobacterium
47966cd280c34d3d3d5e25cf2416367b	ASV-439	0.994268	D_0__Bacteria	D_1__Proteobacteria	D_2__Gammaproteobacteria	D_3__Pseudomonadales	D_4__Pseudomonadaceae	D_5__Pseudomonas	D_5__Pseudomonas
481df8129fc0a9497a4c4338e683d900	ASV-440	0.861323	D_0__Bacteria	D_1__Firmicutes	D_2__Clostridia	D_3__Clostridiales	D_4__Family XI	D_5__Anaerococcus	D_6__Anaerococcus sp. Marseille-P2143
487e7fd3e92632edb3ce1b39d0eb42c7	ASV-442	0.99997	D_0__Bacteria	D_1__Proteobacteria	D_2__Gammaproteobacteria	D_3__Betaproteobacteriales	D_4__Burkholderiaceae	D_4__Burkholderiaceae	D_4__Burkholderiaceae
48c81e264ccca25c102f2c8f0c3a0b2a	ASV-443	0.807334	D_0__Bacteria	D_1__Actinobacteria	D_2__Actinobacteria	D_3__Kineosporiales	D_4__Kineosporiaceae	D_5__Quadrisphaera	D_6__uncultured bacterium
48d18c2857aff73f82ac06bbfd66f51c	ASV-445	0.999999	D_0__Bacteria	D_1__Bacteroidetes	D_2__Bacteroidia	D_3__Bacteroidales	D_4__Muribaculaceae	D_4__Muribaculaceae	D_4__Muribaculaceae
48ef6c5b85bfa2cc3f07f65c631d2845	ASV-446	0.996729	D_0__Bacteria	D_1__Proteobacteria	D_2__Gammaproteobacteria	D_3__Pseudomonadales	D_4__Pseudomonadaceae	D_5__Pseudomonas	D_5__Pseudomonas
491d5d331d2da11c1de28ef9f26bf90a	ASV-447	0.728069	D_0__Bacteria	D_1__Bacteroidetes	D_2__Bacteroidia	D_3__Flavobacteriales	D_4__Flavobacteriaceae	D_5__Myroides	D_6__Myroides odoratimimus
492fa3da19eb5fe9e608392e497cd0c7	ASV-448	0.865897	D_0__Bacteria	D_1__Proteobacteria	D_2__Alphaproteobacteria	D_3__Sphingomonadales	D_4__Sphingomonadaceae	D_5__Sphingomonas	D_5__Sphingomonas
49a361dc4554ca6f03bc8d8bf47e329c	ASV-450	0.921781	D_0__Bacteria	D_1__Firmicutes	D_2__Bacilli	D_3__Bacillales	D_4__Planococcaceae	D_5__Lysinibacillus	D_5__Lysinibacillus
49f6c83aa48453cff31a7f859df9c39f	ASV-453	0.999984	D_0__Bacteria	D_1__Bacteroidetes	D_2__Bacteroidia	D_3__Flavobacteriales	D_4__Weeksellaceae	D_5__Chryseobacterium	D_5__Chryseobacterium
49fc1baff761bf9d357844d43cd138ed	ASV-454	0.988504	D_0__Bacteria	D_1__Firmicutes	D_2__Bacilli	D_3__Lactobacillales	D_4__Enterococcaceae	D_5__Enterococcus	D_5__Enterococcus
4a765a31e0cf23936b0d98af5f0b7b81	ASV-456	0.999832	D_0__Bacteria	D_1__Proteobacteria	D_2__Gammaproteobacteria	D_3__Pseudomonadales	D_4__Moraxellaceae	D_5__Acinetobacter	D_5__Acinetobacter
4a81a4d9b6ea7700f450a333fc30e693	ASV-457	0.702357	D_0__Bacteria	D_1__Bacteroidetes	D_2__Bacteroidia	D_3__Flavobacteriales	D_4__Flavobacteriaceae	D_5__Myroides	D_6__Myroides odoratimimus
4abaec83d3f2ad515aef5963fb70c30d	ASV-458	0.776527	D_0__Bacteria	D_1__Proteobacteria	D_2__Gammaproteobacteria	D_3__Betaproteobacteriales	D_4__Chromobacteriaceae	D_5__Aquitalea	D_6__Aquitalea magnusonii
4b0cf302b677b2c754f8059c34619d1b	ASV-459	0.995187	D_0__Bacteria	D_1__Proteobacteria	D_2__Alphaproteobacteria	D_3__Rhizobiales	D_4__Rhizobiaceae	D_5__Ochrobactrum	D_5__Ochrobactrum
4b64dddd0e3a82845beb1791c363bc68	ASV-460	1	D_0__Bacteria	D_1__Bacteroidetes	D_2__Bacteroidia	D_3__Sphingobacteriales	D_4__Sphingobacteriaceae	D_5__Sphingobacterium	D_5__Sphingobacterium
4b95050efbe5bb490a63b0410c951326	ASV-461	0.999999	D_0__Bacteria	D_1__Bacteroidetes	D_2__Bacteroidia	D_3__Flavobacteriales	D_4__Weeksellaceae	D_5__Chryseobacterium	D_5__Chryseobacterium
4bd0dd81efadf78af9b59098d2154a7a	ASV-463	1	D_0__Bacteria	D_1__Bacteroidetes	D_2__Bacteroidia	D_3__Sphingobacteriales	D_4__Sphingobacteriaceae	D_5__Sphingobacterium	D_5__Sphingobacterium
4bf3198c78397be5af0b7325d20558de	ASV-465	0.999997	D_0__Bacteria	D_1__Bacteroidetes	D_2__Bacteroidia	D_3__Bacteroidales	D_4__Prevotellaceae	D_5__Prevotella 9	D_5__Prevotella 9
4c06188bc9c7b91eec9e1fe25da00706	ASV-466	0.999303	D_0__Bacteria	D_1__Actinobacteria	D_2__Actinobacteria	D_3__Actinomycetales	D_4__Actinomycetaceae	D_5__Actinomyces	D_6__Actinomyces graevenitzii F0530
4c3f29449135453478ae154859a48bd7	ASV-469	0.999958	D_0__Bacteria	D_1__Proteobacteria	D_2__Gammaproteobacteria	D_3__Xanthomonadales	D_4__Xanthomonadaceae	D_5__Stenotrophomonas	D_5__Stenotrophomonas
4ca2b675eb7103b3df0f034cbd09f200	ASV-470	0.704072	D_0__Bacteria	D_1__Bacteroidetes	D_2__Bacteroidia	D_3__Flavobacteriales	D_4__Flavobacteriaceae	D_5__Myroides	D_6__Myroides odoratimimus
4cecd2478253cedd0dff65d35d7c434a	ASV-471	0.790438	D_0__Bacteria	D_1__Proteobacteria	D_2__Gammaproteobacteria	D_3__Betaproteobacteriales	D_4__Burkholderiaceae	D_5__Lautropia	D_6__uncultured bacterium
4cf9490af23af672d19005d40819f32a	ASV-472	0.999986	D_0__Bacteria	D_1__Bacteroidetes	D_2__Bacteroidia	D_3__Flavobacteriales	D_4__Weeksellaceae	D_5__Chryseobacterium	D_5__Chryseobacterium
4d0483ccaaac9bf5b6101e04e3e13f1f	ASV-473	0.753849	D_0__Bacteria	D_1__Proteobacteria	D_2__Gammaproteobacteria	D_3__Betaproteobacteriales	D_4__Burkholderiaceae	D_5__Comamonas	D_6__Comamonas koreensis
4d14c9d5e928c3af60e7f10951c5a0d8	ASV-474	1	D_0__Bacteria	D_1__Bacteroidetes	D_2__Bacteroidia	D_3__Sphingobacteriales	D_4__Sphingobacteriaceae	D_5__Sphingobacterium	D_5__Sphingobacterium
4d3145b5c5b1bb5a9c8a501214c0434a	ASV-476	1	D_0__Bacteria	D_1__Firmicutes	D_2__Clostridia	D_3__Clostridiales	D_4__Family XI	D_5__Anaerococcus	D_5__Anaerococcus
4d98ce64e2738079980945037b1b5f2f	ASV-479	0.998928	D_0__Bacteria	D_1__Firmicutes	D_2__Bacilli	D_3__Bacillales	D_4__Planococcaceae	D_4__Planococcaceae	D_4__Planococcaceae
4db91a7e3a86803d4143abb8b533885d	ASV-480	0.726581	D_0__Bacteria	D_1__Actinobacteria	D_2__Actinobacteria	D_3__Frankiales	D_4__Geodermatophilaceae	D_5__Blastococcus	D_6__uncultured bacterium
4ecf7445779fbc0736aaede3efe4404d	ASV-486	0.741291	D_0__Bacteria	D_1__Firmicutes	D_2__Clostridia	D_3__Clostridiales	D_4__Ruminococcaceae	D_5__uncultured	D_6__uncultured bacterium
4f02ced2d2cbe5f3f148abb12f885c9b	ASV-487	0.774753	D_0__Bacteria	D_1__Actinobacteria	D_2__Actinobacteria	D_3__Corynebacteriales	D_4__Corynebacteriaceae	D_5__Corynebacterium	D_6__Corynebacterium pyruviciproducens ATCC BAA-1742
4ff02c096a8a42ad35f455e2b2d122e9	ASV-493	0.913527	D_0__Bacteria	D_1__Firmicutes	D_2__Clostridia	D_3__Clostridiales	D_4__Lachnospiraceae	D_5__Coprococcus 2	D_6__uncultured bacterium
504b7def95a86b8772f56a8c38f8e9e8	ASV-495	0.925744	D_0__Bacteria	D_1__Dependentiae	D_2__Babeliae	D_3__Babeliales	D_4__uncultured bacterium	D_5__uncultured bacterium	D_6__uncultured bacterium
50a3b56e0b7db75ee9daccf7a751ba41	ASV-498	0.999949	D_0__Bacteria	D_1__Proteobacteria	D_2__Gammaproteobacteria	D_3__Pseudomonadales	D_4__Moraxellaceae	D_5__Acinetobacter	D_5__Acinetobacter
50b6284affde668ede9272faa075198a	ASV-499	0.997984	D_0__Bacteria	D_1__Actinobacteria	D_2__Actinobacteria	D_3__Micrococcales	D_4__Microbacteriaceae	D_5__Leucobacter	D_5__Leucobacter
50d2a90643b4a57826459d969754d0b4	ASV-500	0.87423	D_0__Bacteria	D_1__Firmicutes	D_2__Clostridia	D_3__Clostridiales	D_4__Lachnospiraceae	D_5__Lachnospiraceae UCG-001	D_6__uncultured bacterium
518c7f2ee871c38002ae54d6b3606276	ASV-503	0.993556	D_0__Bacteria	D_1__Bacteroidetes	D_2__Bacteroidia	D_3__Bacteroidales	D_4__Muribaculaceae	D_5__uncultured bacterium	D_6__uncultured bacterium
51d4b827e62a1f3b670dd827a9f65755	ASV-505	0.992658	D_0__Bacteria	D_1__Proteobacteria	D_2__Gammaproteobacteria	D_3__Pseudomonadales	D_4__Pseudomonadaceae	D_5__Pseudomonas	D_5__Pseudomonas
51e441cbdcc80da0656e82293ae160b5	ASV-507	0.803179	D_0__Bacteria	D_1__Bacteroidetes	D_2__Bacteroidia	D_3__Bacteroidales	D_4__Bacteroidaceae	D_5__Bacteroides	D_6__Bacteroides thetaiotaomicron
520c77820886daeb8cf0d6497cfb1344	ASV-508	1	D_0__Bacteria	D_1__Firmicutes	D_2__Negativicutes	D_3__Selenomonadales	D_4__Veillonellaceae	D_5__Dialister	D_5__Dialister
529237afcc4d137e1a192811adb9cf35	ASV-510	0.999997	D_0__Bacteria	D_1__Bacteroidetes	D_2__Bacteroidia	D_3__Bacteroidales	D_4__Prevotellaceae	D_4__Prevotellaceae	D_4__Prevotellaceae
52b41cd3a605ac19a0105a3d3ced9cd1	ASV-511	0.973891	D_0__Bacteria	D_1__Bacteroidetes	D_2__Bacteroidia	D_3__Bacteroidales	D_4__Muribaculaceae	D_5__uncultured bacterium	D_6__uncultured bacterium
52c031ae9f1d308d07104e14072db3a6	ASV-512	0.999667	D_0__Bacteria	D_1__Bacteroidetes	D_2__Bacteroidia	D_3__Flavobacteriales	D_4__Crocinitomicaceae	D_5__Fluviicola	D_5__Fluviicola
532f6c125202de9b863383e6e531d4be	ASV-515	0.999587	D_0__Bacteria	D_1__Proteobacteria	D_2__Gammaproteobacteria	D_3__Pseudomonadales	D_4__Pseudomonadaceae	D_5__Pseudomonas	D_5__Pseudomonas
533d415e5cf21e5d8bba1a88f3f03fcb	ASV-517	0.901141	D_0__Bacteria	D_1__Bacteroidetes	D_2__Bacteroidia	D_3__Bacteroidales	D_4__Muribaculaceae	D_5__uncultured bacterium	D_6__uncultured bacterium
536ca07fb1789888fafc6b8638ff713e	ASV-518	0.9854	D_0__Bacteria	D_1__Bacteroidetes	D_2__Bacteroidia	D_3__Bacteroidales	D_4__Muribaculaceae	D_5__uncultured bacterium	D_6__uncultured bacterium
53805a3bc578a4a6d9b8dcb1946e6d76	ASV-519	0.857574	D_0__Bacteria	D_1__Spirochaetes	D_2__Spirochaetia	D_3__Spirochaetales	D_4__Spirochaetaceae	D_5__Treponema 2	D_6__Treponema medium
53913acced468d77b934254e6bbdb12c	ASV-520	0.995959	D_0__Bacteria	D_1__Proteobacteria	D_2__Gammaproteobacteria	D_3__Pseudomonadales	D_4__Pseudomonadaceae	D_5__Pseudomonas	D_5__Pseudomonas
53940e030606df43fd83f39c01980a64	ASV-521	0.996143	D_0__Bacteria	D_1__Firmicutes	D_2__Clostridia	D_3__Clostridiales	D_4__Lachnospiraceae	D_4__Lachnospiraceae	D_4__Lachnospiraceae
53d830899dcfce75e5ec0453f9982883	ASV-523	0.999886	D_0__Bacteria	D_1__Proteobacteria	D_2__Gammaproteobacteria	D_3__Xanthomonadales	D_4__Xanthomonadaceae	D_5__Arenimonas	D_5__Arenimonas
54483e0212b8a9f6b44d331539c65718	ASV-526	0.978888	D_0__Bacteria	D_1__Bacteroidetes	D_2__Bacteroidia	D_3__Bacteroidales	D_4__Muribaculaceae	D_5__uncultured bacterium	D_6__uncultured bacterium
54580fb940f267b8e94283e28ad1f13f	ASV-527	0.9854	D_0__Bacteria	D_1__Proteobacteria	D_2__Alphaproteobacteria	D_3__Sphingomonadales	D_4__Sphingomonadaceae	D_5__Novosphingobium	D_5__Novosphingobium
54ef2fc6745b4fe838f8a3aef238e0bb	ASV-530	0.997759	D_0__Bacteria	D_1__Proteobacteria	D_2__Alphaproteobacteria	D_3__Rhizobiales	D_4__Hyphomicrobiaceae	D_5__Pedomicrobium	D_5__Pedomicrobium
54f58d358633e4768ce304277c4b37c0	ASV-531	1	D_0__Bacteria	D_1__Bacteroidetes	D_2__Bacteroidia	D_3__Bacteroidales	D_4__Rikenellaceae	D_5__Alistipes	D_5__Alistipes
55013c0c93f127ac3fa467e528117cc7	ASV-532	0.996964	D_0__Bacteria	D_1__Bacteroidetes	D_2__Bacteroidia	D_3__Bacteroidales	D_4__Paludibacteraceae	D_5__Paludibacter	D_6__uncultured bacterium
5502d5699b37790ac43b2b75532a621b	ASV-533	1	D_0__Bacteria	D_1__Cyanobacteria	D_2__Oxyphotobacteria	D_3__Chloroplast	D_3__Chloroplast	D_3__Chloroplast	D_3__Chloroplast
5608c3e6c9de9ceb79610e7786bd0ac4	ASV-536	1	D_0__Bacteria	D_1__Firmicutes	D_2__Negativicutes	D_3__Selenomonadales	D_4__Veillonellaceae	D_5__Veillonella	D_5__Veillonella
565eb788433094300eceacd42ade4899	ASV-538	1	D_0__Bacteria	D_1__Actinobacteria	D_2__Actinobacteria	D_3__Corynebacteriales	D_4__Nocardiaceae	D_5__Rhodococcus	D_5__Rhodococcus
56cd11f6f7deff20de77a317716a0d9b	ASV-540	0.998095	D_0__Bacteria	D_1__Bacteroidetes	D_2__Bacteroidia	D_3__Bacteroidales	D_4__Prevotellaceae	D_5__Prevotellaceae UCG-001	D_6__uncultured bacterium
574d164310944193d8fc13dc10346e58	ASV-541	0.9998	D_0__Bacteria	D_1__Proteobacteria	D_2__Alphaproteobacteria	D_3__Sphingomonadales	D_4__Sphingomonadaceae	D_5__Sphingomonas	D_5__Sphingomonas
57ad66468575acec409d64ae181284b8	ASV-544	0.999989	D_0__Bacteria	D_1__Firmicutes	D_2__Bacilli	D_3__Bacillales	D_4__Staphylococcaceae	D_5__Staphylococcus	D_5__Staphylococcus
5825d0375400fbe6c155d61aab14527f	ASV-548	1	D_0__Bacteria	D_1__Proteobacteria	D_2__Alphaproteobacteria	D_3__Rhizobiales	D_4__Beijerinckiaceae	D_5__Methylobacterium	D_5__Methylobacterium
58386b59eabfae4fb3ba86a5a8057710	ASV-549	0.999608	D_0__Bacteria	D_1__Proteobacteria	D_2__Gammaproteobacteria	D_3__Enterobacteriales	D_4__Enterobacteriaceae	D_4__Enterobacteriaceae	D_4__Enterobacteriaceae
58623e4dbeb0df6dbddd0e1ab2212f3c	ASV-550	0.997416	D_0__Bacteria	D_1__Proteobacteria	D_2__Gammaproteobacteria	D_3__Betaproteobacteriales	D_4__Burkholderiaceae	D_5__Massilia	D_5__Massilia
588b5ccdde9b0d39d61568731d7e223f	ASV-551	1	D_0__Bacteria	D_1__Proteobacteria	D_2__Gammaproteobacteria	D_3__Pseudomonadales	D_4__Moraxellaceae	D_5__Acinetobacter	D_5__Acinetobacter
591919b26551f8a81804c11255389f5a	ASV-556	0.992784	D_0__Bacteria	D_1__Proteobacteria	D_2__Gammaproteobacteria	D_3__Enterobacteriales	D_4__Enterobacteriaceae	D_5__Providencia	D_5__Providencia
5a023a39ae68d740633b4c17034c394c	ASV-558	0.848642	D_0__Bacteria	D_1__Spirochaetes	D_2__Spirochaetia	D_3__Spirochaetales	D_4__Spirochaetaceae	D_5__Treponema 2	D_6__uncultured bacterium
5b4f8b625d8fbb1268863be7dbc4db5d	ASV-563	1	D_0__Bacteria	D_1__Firmicutes	D_2__Negativicutes	D_3__Selenomonadales	D_4__Veillonellaceae	D_5__Veillonella	D_5__Veillonella
5b67e1ce4678c7cbfa3a503786235994	ASV-565	0.990146	D_0__Bacteria	D_1__Proteobacteria	D_2__Deltaproteobacteria	D_3__Desulfovibrionales	D_4__Desulfomicrobiaceae	D_5__Desulfomicrobium	D_6__uncultured delta proteobacterium
5b84f9aefbea73054bcb5ebbf3904893	ASV-566	0.997224	D_0__Bacteria	D_1__Actinobacteria	D_2__Actinobacteria	D_3__Micrococcales	D_4__Intrasporangiaceae	D_4__Intrasporangiaceae	D_4__Intrasporangiaceae
5bb2bb18b546cbcc63d821c483308fb5	ASV-567	0.992902	D_0__Bacteria	D_1__Proteobacteria	D_2__Gammaproteobacteria	D_3__Pseudomonadales	D_4__Pseudomonadaceae	D_5__Pseudomonas	D_5__Pseudomonas
5bdaad19f2a370833f353f14c372764e	ASV-569	0.986835	D_0__Bacteria	D_1__Proteobacteria	D_2__Gammaproteobacteria	D_3__Betaproteobacteriales	D_4__Burkholderiaceae	D_5__Undibacterium	D_5__Undibacterium
5c96ec70d2839b27eb48f2226c96e2ca	ASV-572	0.868909	D_0__Bacteria	D_1__Proteobacteria	D_2__Gammaproteobacteria	D_3__Pseudomonadales	D_4__Moraxellaceae	D_5__Acinetobacter	D_6__Acinetobacter lwoffii
5ca0a09f50782c16394a2c8f524d0909	ASV-573	0.999999	D_0__Bacteria	D_1__Bacteroidetes	D_2__Bacteroidia	D_3__Bacteroidales	D_4__Bacteroidaceae	D_5__Bacteroides	D_5__Bacteroides
5ea47811a8275ec5dadade92ce4f0434	ASV-582	0.995414	D_0__Bacteria	D_1__Proteobacteria	D_2__Gammaproteobacteria	D_3__Betaproteobacteriales	D_4__Burkholderiaceae	D_5__Burkholderia-Caballeronia-Paraburkholderia	D_5__Burkholderia-Caballeronia-Paraburkholderia
5eeeaff151580deb74218b33ddaf1b0d	ASV-585	0.999635	D_0__Bacteria	D_1__Actinobacteria	D_2__Actinobacteria	D_3__Micrococcales	D_4__Microbacteriaceae	D_5__Leucobacter	D_5__Leucobacter
5efa722c435869f852ffdd59bb30b3fe	ASV-586	0.925888	D_0__Bacteria	D_1__Proteobacteria	D_2__Gammaproteobacteria	D_3__Betaproteobacteriales	D_4__Burkholderiaceae	D_5__Delftia	D_5__Delftia
5f5a1f2b6beb15bc6d3c9b10ea2dbe3c	ASV-588	0.976835	D_0__Bacteria	D_1__Bacteroidetes	D_2__Bacteroidia	D_3__Bacteroidales	D_4__Prevotellaceae	D_5__Prevotella 7	D_6__Prevotella melaninogenica
5fc4a4135b095da13fb2bac921bddbef	ASV-590	0.999998	D_0__Bacteria	D_1__Bacteroidetes	D_2__Bacteroidia	D_3__Flavobacteriales	D_4__Weeksellaceae	D_5__Chryseobacterium	D_5__Chryseobacterium
603af4ee0890205633d60a54fbc22597	ASV-591	0.999803	D_0__Bacteria	D_1__Actinobacteria	D_2__Actinobacteria	D_3__Corynebacteriales	D_4__Corynebacteriaceae	D_5__Corynebacterium 1	D_5__Corynebacterium 1
60749b50345d141a98eccb9ac497e603	ASV-595	0.999997	D_0__Bacteria	D_1__Firmicutes	D_2__Clostridia	D_3__Clostridiales	D_4__Ruminococcaceae	D_4__Ruminococcaceae	D_4__Ruminococcaceae
608e6548b1b4cbb6176c8fce090991a5	ASV-596	1	D_0__Bacteria	D_1__Actinobacteria	D_2__Actinobacteria	D_3__Actinomycetales	D_4__Actinomycetaceae	D_5__Actinomyces	D_5__Actinomyces
60b39e251380b370bbef41e4d5b938d3	ASV-597	0.942671	D_0__Bacteria	D_1__Actinobacteria	D_2__Actinobacteria	D_3__Micrococcales	D_4__Dermabacteraceae	D_5__Dermabacter	D_6__uncultured bacterium
60c17b9c4cd4f0caa3eef2c628cc705a	ASV-598	1	D_0__Bacteria	D_1__Bacteroidetes	D_2__Bacteroidia	D_3__Sphingobacteriales	D_4__Sphingobacteriaceae	D_5__Sphingobacterium	D_5__Sphingobacterium
61abd8a8fc64fc4ea6aa6bb33c056efd	ASV-604	1	D_0__Bacteria	D_1__Bacteroidetes	D_2__Bacteroidia	D_3__Bacteroidales	D_4__Prevotellaceae	D_5__Alloprevotella	D_5__Alloprevotella
61cccfcec9a22a4b3a4462b7ea43d397	ASV-605	0.945924	D_0__Bacteria	D_1__Proteobacteria	D_2__Alphaproteobacteria	D_3__Rhizobiales	D_4__Rhizobiaceae	D_5__Ochrobactrum	D_5__Ochrobactrum
62bcf76a05df8d7152251dc1abacc559	ASV-610	0.946397	D_0__Bacteria	D_1__Firmicutes	D_2__Clostridia	D_3__Clostridiales	D_4__Family XIII	D_5__[Eubacterium] saphenum group	D_6__Eubacterium saphenum ATCC 49989
62d739ca77a47fa9ecdc725cdc8f0f42	ASV-611	1	D_0__Bacteria	D_1__Bacteroidetes	D_2__Bacteroidia	D_3__Sphingobacteriales	D_4__Sphingobacteriaceae	D_5__Sphingobacterium	D_5__Sphingobacterium
6318ae94b02ec4f71b2c32618138030b	ASV-612	0.807267	D_0__Bacteria	D_1__Actinobacteria	D_2__Actinobacteria	D_3__Micrococcales	D_4__Microbacteriaceae	D_5__Pseudoclavibacter	D_6__uncultured bacterium
63587327323732ecfcedeb6cc508a15c	ASV-615	0.999855	D_0__Bacteria	D_1__Proteobacteria	D_2__Gammaproteobacteria	D_3__Pseudomonadales	D_4__Moraxellaceae	D_5__Acinetobacter	D_5__Acinetobacter
64b66ea78b23d08f249ad73b1b5064ac	ASV-619	0.874207	D_0__Bacteria	D_1__Proteobacteria	D_2__Gammaproteobacteria	D_3__Pseudomonadales	D_4__Pseudomonadaceae	D_5__Pseudomonas	D_6__Pseudomonas xanthomarina
64edd5c1ccb180e6d51ee808a8a95fe2	ASV-622	0.97169	D_0__Bacteria	D_1__Proteobacteria	D_2__Alphaproteobacteria	D_3__Rhizobiales	D_4__Rhizobiaceae	D_5__Ochrobactrum	D_5__Ochrobactrum
65a13f1d1a0ce42556e49a570ddd8dcf	ASV-624	1	D_0__Bacteria	D_1__Actinobacteria	D_2__Actinobacteria	D_3__Bifidobacteriales	D_4__Bifidobacteriaceae	D_5__Bifidobacterium	D_5__Bifidobacterium
65bf17c16ca951d4c82defac9c7dab93	ASV-625	0.998364	D_0__Bacteria	D_1__Proteobacteria	D_2__Gammaproteobacteria	D_3__Pseudomonadales	D_4__Pseudomonadaceae	D_5__Pseudomonas	D_5__Pseudomonas
65e2fe387bfdf0fa880811cceac1d59e	ASV-627	0.945353	D_0__Bacteria	D_1__Proteobacteria	D_2__Gammaproteobacteria	D_3__Betaproteobacteriales	D_4__Burkholderiaceae	D_5__Achromobacter	D_5__Achromobacter
6601e7a52dacc061b81fafa82dff6a36	ASV-628	1	D_0__Bacteria	D_1__Firmicutes	D_2__Bacilli	D_3__Bacillales	D_3__Bacillales	D_3__Bacillales	D_3__Bacillales
668fdb718997fc1589c7817655d4bb5f	ASV-632	1	D_0__Bacteria	D_1__Bacteroidetes	D_2__Bacteroidia	D_3__Bacteroidales	D_4__Bacteroidaceae	D_5__Bacteroides	D_5__Bacteroides
6715bac41d3932aca23b0cea57a2fb51	ASV-633	0.999998	D_0__Bacteria	D_1__Actinobacteria	D_2__Actinobacteria	D_3__Corynebacteriales	D_4__Corynebacteriaceae	D_4__Corynebacteriaceae	D_4__Corynebacteriaceae
671de3a56ac5556d0f9ab02d790c6753	ASV-634	0.99993	D_0__Bacteria	D_1__Proteobacteria	D_2__Gammaproteobacteria	D_3__Xanthomonadales	D_4__Xanthomonadaceae	D_5__Lysobacter	D_5__Lysobacter
677929eac52be081cdae08a0b9c70eb2	ASV-636	0.99996	D_0__Bacteria	D_1__Proteobacteria	D_2__Gammaproteobacteria	D_3__Enterobacteriales	D_4__Enterobacteriaceae	D_4__Enterobacteriaceae	D_4__Enterobacteriaceae
67cae519bd93d09a9de859c1d8bd386a	ASV-639	0.995984	D_0__Bacteria	D_1__Proteobacteria	D_2__Gammaproteobacteria	D_3__Pseudomonadales	D_4__Pseudomonadaceae	D_5__Pseudomonas	D_5__Pseudomonas
67e39d8138eb75859bf2d2a94fa58129	ASV-640	1	D_0__Bacteria	D_1__Actinobacteria	D_2__Actinobacteria	D_3__Micrococcales	D_4__Brevibacteriaceae	D_5__Brevibacterium	D_5__Brevibacterium
684e9c68cc3cd5f76cfaf009127cf1ab	ASV-644	0.999996	D_0__Bacteria	D_1__Firmicutes	D_2__Bacilli	D_3__Bacillales	D_3__Bacillales	D_3__Bacillales	D_3__Bacillales
685e10da671c33262ac53946cb7efa9f	ASV-646	0.999933	D_0__Bacteria	D_1__Proteobacteria	D_2__Gammaproteobacteria	D_3__Enterobacteriales	D_4__Enterobacteriaceae	D_4__Enterobacteriaceae	D_4__Enterobacteriaceae
694ec9d55a3be3a176915215ab42247a	ASV-650	0.999969	D_0__Bacteria	D_1__Proteobacteria	D_2__Gammaproteobacteria	D_3__Betaproteobacteriales	D_4__Burkholderiaceae	D_4__Burkholderiaceae	D_4__Burkholderiaceae
69e611251f4d8582e312afa5737f033e	ASV-651	1	D_0__Bacteria	D_1__Actinobacteria	D_2__Actinobacteria	D_3__Bifidobacteriales	D_4__Bifidobacteriaceae	D_5__Bifidobacterium	D_5__Bifidobacterium
6a1a7a1136edde9329066549f1075cdc	ASV-652	0.930709	D_0__Bacteria	D_1__Proteobacteria	D_2__Gammaproteobacteria	D_3__Betaproteobacteriales	D_4__Burkholderiaceae	D_5__Delftia	D_5__Delftia
6a9e3c0f16cbff14bc8854548d991438	ASV-653	0.873638	D_0__Bacteria	D_1__Firmicutes	D_2__Negativicutes	D_3__Selenomonadales	D_4__Veillonellaceae	D_5__Veillonella	D_6__uncultured Clostridia bacterium
6a9e6cd156ec3e7ca51f4912bfe49614	ASV-654	0.999977	D_0__Bacteria	D_1__Proteobacteria	D_2__Gammaproteobacteria	D_3__Betaproteobacteriales	D_4__Burkholderiaceae	D_4__Burkholderiaceae	D_4__Burkholderiaceae
6b66721a3a4bd0629ff43cba23dc2201	ASV-656	1	D_0__Bacteria	D_1__Cyanobacteria	D_2__Oxyphotobacteria	D_3__Chloroplast	D_3__Chloroplast	D_3__Chloroplast	D_3__Chloroplast
6ba7d4f61fd8143e8aa856596c09b9dd	ASV-661	0.799895	D_0__Bacteria	D_1__Firmicutes	D_2__Clostridia	D_3__Clostridiales	D_4__Family XI	D_5__Finegoldia	D_6__uncultured bacterium
6c5dbe1dabea7fc84d2f96511cac3cbd	ASV-664	0.999978	D_0__Bacteria	D_1__Bacteroidetes	D_2__Bacteroidia	D_3__Flavobacteriales	D_4__Weeksellaceae	D_5__Chryseobacterium	D_5__Chryseobacterium
6c891abaa8f2147383dd332e601800eb	ASV-666	0.999507	D_0__Bacteria	D_1__Actinobacteria	D_2__Actinobacteria	D_3__Micrococcales	D_4__Micrococcaceae	D_5__Micrococcus	D_5__Micrococcus
6d194eab339a45b61fbc6f4bd03da0c1	ASV-667	0.842921	D_0__Bacteria	D_1__Firmicutes	D_2__Bacilli	D_3__Bacillales	D_4__Bacillaceae	D_5__Bacillus	D_5__Bacillus
6d43c2b39fc64e06c7d79ff40bec3101	ASV-669	0.982825	D_0__Bacteria	D_1__Proteobacteria	D_2__Gammaproteobacteria	D_3__Pseudomonadales	D_4__Pseudomonadaceae	D_5__Pseudomonas	D_5__Pseudomonas
6e1af2534e94d0fb476fb8464d4d75bb	ASV-675	0.88426	D_0__Bacteria	D_1__Proteobacteria	D_2__Alphaproteobacteria	D_3__Rhizobiales	D_4__Xanthobacteraceae	D_5__Bradyrhizobium	D_5__Bradyrhizobium
70dc542abd88e69c748430b1476e662c	ASV-680	0.988348	D_0__Bacteria	D_1__Bacteroidetes	D_2__Bacteroidia	D_3__Bacteroidales	D_4__Marinifilaceae	D_5__Odoribacter	D_6__uncultured bacterium
70f595f71fbeec69de056bda67e1d1cd	ASV-682	0.999925	D_0__Bacteria	D_1__Proteobacteria	D_2__Gammaproteobacteria	D_3__Enterobacteriales	D_4__Enterobacteriaceae	D_4__Enterobacteriaceae	D_4__Enterobacteriaceae
71a100d5c03774f0d0365e5542a0d21d	ASV-685	0.999301	D_0__Bacteria	D_1__Bacteroidetes	D_2__Bacteroidia	D_3__Bacteroidales	D_4__Prevotellaceae	D_5__Prevotella 7	D_6__uncultured Bacteroidetes bacterium
722a0b421fee1f569a693954313ff822	ASV-689	0.941535	D_0__Bacteria	D_1__Firmicutes	D_2__Bacilli	D_3__Bacillales	D_4__Planococcaceae	D_4__Planococcaceae	D_4__Planococcaceae
730280030fb419c8d76a545f979b8e70	ASV-694	1	D_0__Bacteria	D_1__Bacteroidetes	D_2__Bacteroidia	D_3__Flavobacteriales	D_4__Flavobacteriaceae	D_5__Myroides	D_5__Myroides
73062398ab75465156092521a44fdc6d	ASV-695	0.915427	D_0__Bacteria	D_1__Proteobacteria	D_2__Alphaproteobacteria	D_3__Rhizobiales	D_4__Rhizobiaceae	D_5__Ochrobactrum	D_5__Ochrobactrum
735961b936704d1cacd0477bb85905f3	ASV-696	1	D_0__Bacteria	D_1__Bacteroidetes	D_2__Bacteroidia	D_3__Sphingobacteriales	D_4__Sphingobacteriaceae	D_5__Sphingobacterium	D_5__Sphingobacterium
73bf8d1a5983e34a0cb84e3cae127815	ASV-701	0.999999	D_0__Bacteria	D_1__Firmicutes	D_2__Bacilli	D_3__Lactobacillales	D_4__Streptococcaceae	D_5__Streptococcus	D_5__Streptococcus
73f28c5dc7e2c1e73dced7644ca522fa	ASV-702	0.999999	D_0__Bacteria	D_1__Firmicutes	D_2__Bacilli	D_3__Lactobacillales	D_4__Streptococcaceae	D_5__Lactococcus	D_5__Lactococcus
74d5f26e8860704147464503b21eb9dd	ASV-704	0.719693	D_0__Bacteria	D_1__Bacteroidetes	D_2__Bacteroidia	D_3__Chitinophagales	D_4__Saprospiraceae	D_5__uncultured	D_6__uncultured bacterium
74e88e8d55d597e8946fb2b3ffefef31	ASV-705	0.996132	D_0__Bacteria	D_1__Proteobacteria	D_2__Gammaproteobacteria	D_3__Pseudomonadales	D_4__Moraxellaceae	D_5__Acinetobacter	D_5__Acinetobacter
751560bde786b0eb04b17927a2b41994	ASV-706	0.997361	D_0__Bacteria	D_1__Chloroflexi	D_2__Chloroflexia	D_3__Thermomicrobiales	D_4__JG30-KF-CM45	D_5__uncultured bacterium	D_6__uncultured bacterium
7576763259a49e04673679c7ee1b2980	ASV-710	0.996627	D_0__Bacteria	D_1__Firmicutes	D_2__Bacilli	D_3__Lactobacillales	D_4__Lactobacillaceae	D_5__Lactobacillus	D_6__Lactobacillus sp. TS3
7583b50166738dafb1dc0b77380b2488	ASV-711	0.821554	D_0__Bacteria	D_1__Proteobacteria	D_2__Gammaproteobacteria	D_3__Aeromonadales	D_4__Aeromonadaceae	D_5__Aeromonas	D_6__Aeromonas sp. 2e
75df725d95977613a9e924f0a5ae5069	ASV-713	0.999988	D_0__Bacteria	D_1__Firmicutes	D_2__Bacilli	D_3__Bacillales	D_4__Staphylococcaceae	D_5__Staphylococcus	D_5__Staphylococcus
76f087ab34b5c467c119809336f32ce1	ASV-717	0.999973	D_0__Bacteria	D_1__Firmicutes	D_2__Bacilli	D_3__Lactobacillales	D_4__Lactobacillaceae	D_5__Lactobacillus	D_5__Lactobacillus
76f218da52fc9578de6d2c832a6c5b8e	ASV-718	0.999999	D_0__Bacteria	D_1__Actinobacteria	D_2__Actinobacteria	D_3__Propionibacteriales	D_4__Nocardioidaceae	D_5__Nocardioides	D_5__Nocardioides
776b3cb9d774b6e0c45c45ccc1764f1b	ASV-719	0.99997	D_0__Bacteria	D_1__Actinobacteria	D_2__Actinobacteria	D_3__Micrococcales	D_4__Micrococcaceae	D_4__Micrococcaceae	D_4__Micrococcaceae
776c1080dcaca1d23a5cd63602a56a21	ASV-720	0.99441	D_0__Bacteria	D_1__Proteobacteria	D_2__Gammaproteobacteria	D_3__Enterobacteriales	D_4__Enterobacteriaceae	D_5__Providencia	D_5__Providencia
77b7f438816cd6f02ff02127ea6449d0	ASV-724	0.999802	D_0__Bacteria	D_1__Proteobacteria	D_2__Alphaproteobacteria	D_3__Rhizobiales	D_4__Rhizobiaceae	D_4__Rhizobiaceae	D_4__Rhizobiaceae
77d6a7db6de3bb1f15a02fdb36f90627	ASV-725	0.875247	D_0__Bacteria	D_1__Proteobacteria	D_2__Alphaproteobacteria	D_3__Rhizobiales	D_4__Xanthobacteraceae	D_5__Bradyrhizobium	D_5__Bradyrhizobium
78056058faedd75d706633c5f55a975f	ASV-728	0.996996	D_0__Bacteria	D_1__Proteobacteria	D_2__Gammaproteobacteria	D_3__Enterobacteriales	D_4__Enterobacteriaceae	D_5__Morganella	D_5__Morganella
782f93762c8c16f403010fc008106a28	ASV-730	0.991289	D_0__Bacteria	D_1__Bacteroidetes	D_2__Bacteroidia	D_3__Sphingobacteriales	D_4__Sphingobacteriaceae	D_5__Arcticibacter	D_5__Arcticibacter
78a04d0c922f005d0d77f4579b6b3a89	ASV-732	0.999916	D_0__Bacteria	D_1__Actinobacteria	D_2__Actinobacteria	D_3__Micrococcales	D_4__Micrococcaceae	D_4__Micrococcaceae	D_4__Micrococcaceae
78e6c196a7d88ec3302c735362d01392	ASV-734	0.996504	D_0__Bacteria	D_1__Proteobacteria	D_2__Gammaproteobacteria	D_3__Enterobacteriales	D_4__Enterobacteriaceae	D_4__Enterobacteriaceae	D_4__Enterobacteriaceae
7915c1adc34c563e657d595b179c37cf	ASV-736	0.860705	D_0__Bacteria	D_1__Proteobacteria	D_2__Deltaproteobacteria	D_3__Bdellovibrionales	D_4__Bdellovibrionaceae	D_5__Bdellovibrio	D_6__uncultured bacterium
799e774536cd82725735569ffc8f0a6b	ASV-738	0.999971	D_0__Bacteria	D_1__Proteobacteria	D_2__Gammaproteobacteria	D_3__Betaproteobacteriales	D_4__Burkholderiaceae	D_4__Burkholderiaceae	D_4__Burkholderiaceae
79ce4f3453d48f9dce4c2331f2e32bb0	ASV-740	0.927786	D_0__Bacteria	D_1__Proteobacteria	D_2__Alphaproteobacteria	D_3__Rhizobiales	D_4__Rhizobiaceae	D_5__Ochrobactrum	D_5__Ochrobactrum
7a21c9fea813dd4d7670e06c68be9aa7	ASV-743	1	D_0__Bacteria	D_1__Bacteroidetes	D_2__Bacteroidia	D_3__Flavobacteriales	D_4__Weeksellaceae	D_5__Chryseobacterium	D_5__Chryseobacterium
7a6b79cc6719be5869e042ff7fa4947c	ASV-745	1	D_0__Bacteria	D_1__Deinococcus-Thermus	D_2__Deinococci	D_3__Deinococcales	D_4__Deinococcaceae	D_5__Deinococcus	D_5__Deinococcus
7a887198cc6439774f11cf2926671989	ASV-746	0.996089	D_0__Bacteria	D_1__Proteobacteria	D_2__Gammaproteobacteria	D_3__Enterobacteriales	D_4__Enterobacteriaceae	D_5__Providencia	D_5__Providencia
7a940abd99ad457a14496509dc31af15	ASV-747	0.992489	D_0__Bacteria	D_1__Proteobacteria	D_2__Gammaproteobacteria	D_3__Pseudomonadales	D_4__Pseudomonadaceae	D_5__Pseudomonas	D_5__Pseudomonas
7a9f36b28944a9df874f7e104654bfa8	ASV-749	0.984148	D_0__Bacteria	D_1__Proteobacteria	D_2__Alphaproteobacteria	D_3__Rhizobiales	D_4__Beijerinckiaceae	D_5__Psychroglaciecola	D_6__uncultured bacterium
7b79f46be84c20c6fa47025b2aad1913	ASV-751	0.999935	D_0__Bacteria	D_1__Proteobacteria	D_2__Gammaproteobacteria	D_3__Pseudomonadales	D_4__Pseudomonadaceae	D_5__Pseudomonas	D_5__Pseudomonas
7b922bd11ea3f2de8a1d01bc0314871f	ASV-752	0.994026	D_0__Bacteria	D_1__Proteobacteria	D_2__Gammaproteobacteria	D_3__Betaproteobacteriales	D_4__Neisseriaceae	D_5__Neisseria	D_5__Neisseria
7bae376e41b6259952179d259f069c1e	ASV-753	0.999967	D_0__Bacteria	D_1__Proteobacteria	D_2__Gammaproteobacteria	D_3__Betaproteobacteriales	D_4__Burkholderiaceae	D_4__Burkholderiaceae	D_4__Burkholderiaceae
7d300a2367e88d963bf142128278c6ff	ASV-760	0.755283	D_0__Bacteria	D_1__Bacteroidetes	D_2__Bacteroidia	D_3__Bacteroidales	D_4__Dysgonomonadaceae	D_5__Proteiniphilum	D_5__Proteiniphilum
7d48c6d25643c59fc4279b83267a8972	ASV-762	0.999822	D_0__Bacteria	D_1__Actinobacteria	D_2__Actinobacteria	D_3__Corynebacteriales	D_4__Corynebacteriaceae	D_5__Corynebacterium 1	D_5__Corynebacterium 1
7d5790643bb4abed817963d6f5494b8c	ASV-763	0.999921	D_0__Bacteria	D_1__Proteobacteria	D_2__Gammaproteobacteria	D_3__Enterobacteriales	D_4__Enterobacteriaceae	D_4__Enterobacteriaceae	D_4__Enterobacteriaceae
7e5854121d19d63d620e5df068200fc7	ASV-764	0.983796	D_0__Bacteria	D_1__Actinobacteria	D_2__Actinobacteria	D_3__Corynebacteriales	D_4__Corynebacteriaceae	D_5__Corynebacterium 1	D_5__Corynebacterium 1
7f1e0b417ba4012e831348b09547d35a	ASV-769	0.999991	D_0__Bacteria	D_1__Firmicutes	D_2__Bacilli	D_3__Bacillales	D_4__Staphylococcaceae	D_5__Staphylococcus	D_5__Staphylococcus
7f5dd0c262c5ec155516efc4ea77f949	ASV-771	0.999967	D_0__Bacteria	D_1__Proteobacteria	D_2__Gammaproteobacteria	D_3__Xanthomonadales	D_4__Xanthomonadaceae	D_5__Stenotrophomonas	D_5__Stenotrophomonas
802ee9764e76d0872a9892cdfeb43ef6	ASV-780	0.999996	D_0__Bacteria	D_1__Proteobacteria	D_2__Gammaproteobacteria	D_3__Enterobacteriales	D_4__Enterobacteriaceae	D_4__Enterobacteriaceae	D_4__Enterobacteriaceae
805e633f669e5e954d57037440aa8f67	ASV-781	0.999999	D_0__Bacteria	D_1__Actinobacteria	D_2__Actinobacteria	D_3__Micrococcales	D_4__Micrococcaceae	D_4__Micrococcaceae	D_4__Micrococcaceae
80d4d099eae5d68c24b06f1bf0b3d4fa	ASV-782	0.999936	D_0__Bacteria	D_1__Bacteroidetes	D_2__Bacteroidia	D_3__Chitinophagales	D_4__uncultured	D_5__metagenome	D_6__metagenome
8114b1d0274e9e4bb6c91f6af1b8fac8	ASV-785	0.98465	D_0__Bacteria	D_1__Firmicutes	D_2__Bacilli	D_3__Lactobacillales	D_4__Aerococcaceae	D_5__Abiotrophia	D_6__uncultured bacterium
823ba351125b00e3087d69eb24531ced	ASV-791	0.904655	D_0__Bacteria	D_1__Proteobacteria	D_2__Alphaproteobacteria	D_3__Tistrellales	D_4__Geminicoccaceae	D_5__uncultured	D_6__uncultured alpha proteobacterium
8253a32e37cc65a796a92ee67b50d870	ASV-792	0.941342	D_0__Bacteria	D_1__Actinobacteria	D_2__Actinobacteria	D_3__Corynebacteriales	D_4__Corynebacteriaceae	D_5__Lawsonella	D_6__uncultured bacterium
83e8f941ebfaf966ed1b7d81e21e43a6	ASV-797	0.999999	D_0__Bacteria	D_1__Bacteroidetes	D_2__Bacteroidia	D_3__Flavobacteriales	D_4__Weeksellaceae	D_5__Chryseobacterium	D_5__Chryseobacterium
84359e4251be6ca8fc6f95dccd7058da	ASV-800	0.999777	D_0__Bacteria	D_1__Actinobacteria	D_2__Actinobacteria	D_3__Micrococcales	D_4__Intrasporangiaceae	D_4__Intrasporangiaceae	D_4__Intrasporangiaceae
84716245f53ab2236b84538a9cdd74ed	ASV-802	0.999977	D_0__Bacteria	D_1__Proteobacteria	D_2__Alphaproteobacteria	D_3__Rhizobiales	D_4__Beijerinckiaceae	D_5__Methylobacterium	D_5__Methylobacterium
84dd7ef2325d896e40af33cd1884a34b	ASV-806	1	D_0__Bacteria	D_1__Firmicutes	D_2__Bacilli	D_3__Bacillales	D_4__Paenibacillaceae	D_5__Paenibacillus	D_5__Paenibacillus
84de277f291ef9a192724f83b96307c8	ASV-807	0.799984	D_0__Bacteria	D_1__Proteobacteria	D_2__Gammaproteobacteria	D_3__Betaproteobacteriales	D_4__Burkholderiaceae	D_5__Rhodoferax	D_5__Rhodoferax
84f7553a01edaa55b0ceae06686c39d0	ASV-810	0.999994	D_0__Bacteria	D_1__Firmicutes	D_2__Bacilli	D_3__Bacillales	D_4__Staphylococcaceae	D_5__Staphylococcus	D_5__Staphylococcus
8504d88a6e47031cb3860f58dd3e1a7d	ASV-811	0.992085	D_0__Bacteria	D_1__Proteobacteria	D_2__Gammaproteobacteria	D_3__Enterobacteriales	D_4__Enterobacteriaceae	D_4__Enterobacteriaceae	D_4__Enterobacteriaceae
859e3946766f69fdfd88ca2d96a01a8c	ASV-817	0.999945	D_0__Bacteria	D_1__Proteobacteria	D_2__Gammaproteobacteria	D_3__Betaproteobacteriales	D_4__Burkholderiaceae	D_4__Burkholderiaceae	D_4__Burkholderiaceae
860e849ade84f8885f129fa98b949223	ASV-821	0.999997	D_0__Bacteria	D_1__Proteobacteria	D_2__Gammaproteobacteria	D_3__Pseudomonadales	D_4__Pseudomonadaceae	D_5__Pseudomonas	D_5__Pseudomonas
8635f4deabdf5269a43072d7ed4fdf3c	ASV-824	0.779283	D_0__Bacteria	D_1__Proteobacteria	D_2__Gammaproteobacteria	D_3__Betaproteobacteriales	D_4__Burkholderiaceae	D_5__Variovorax	D_5__Variovorax
8643001f205ade41838a964499dd97b8	ASV-826	1	D_0__Bacteria	D_1__Fusobacteria	D_2__Fusobacteriia	D_3__Fusobacteriales	D_4__Fusobacteriaceae	D_5__Fusobacterium	D_5__Fusobacterium
86861d94311e35b7ffcc5b8bee5b3243	ASV-827	0.985544	D_0__Bacteria	D_1__Proteobacteria	D_2__Gammaproteobacteria	D_3__Enterobacteriales	D_4__Enterobacteriaceae	D_5__Escherichia-Shigella	D_5__Escherichia-Shigella
86b21a3f38551b3332b4c65be0109b16	ASV-829	1	D_0__Bacteria	D_1__Chloroflexi	D_2__Anaerolineae	D_3__Anaerolineales	D_4__Anaerolineaceae	D_5__Flexilinea	D_5__Flexilinea
86fd5b8bc77ac359c961cfa3a6651af7	ASV-830	1	D_0__Bacteria	D_1__Firmicutes	D_2__Bacilli	D_3__Bacillales	D_4__Paenibacillaceae	D_5__Thermobacillus	D_5__Thermobacillus
86ff71aa0aa0d60d26888d24fb5976cd	ASV-831	0.999351	D_0__Bacteria	D_1__Proteobacteria	D_2__Gammaproteobacteria	D_3__Betaproteobacteriales	D_4__Neisseriaceae	D_5__uncultured	D_6__uncultured bacterium
877d64a66defeed4bb9d062884b3ffca	ASV-834	1	D_0__Bacteria	D_1__Actinobacteria	D_2__Actinobacteria	D_3__Actinomycetales	D_4__Actinomycetaceae	D_5__Actinomyces	D_5__Actinomyces
87cae47f30ea5a277a184645ac6c3b29	ASV-835	0.921234	D_0__Bacteria	D_1__Bacteroidetes	D_2__Bacteroidia	D_3__Bacteroidales	D_4__Prevotellaceae	D_5__Prevotella 2	D_6__Prevotella loescheii DSM 19665 = JCM 12249 = ATCC 15930
87d64bbce124099471c8b49e9d654230	ASV-836	0.979249	D_0__Bacteria	D_1__Proteobacteria	D_2__Alphaproteobacteria	D_3__Dongiales	D_4__Dongiaceae	D_5__Dongia	D_6__metagenome
88477cd0674dfbe01d784ecb18bd2d63	ASV-837	0.976681	D_0__Bacteria	D_1__Proteobacteria	D_2__Gammaproteobacteria	D_3__Xanthomonadales	D_4__Rhodanobacteraceae	D_5__Luteibacter	D_5__Luteibacter
8883c2463a96c506713e0d69a846220f	ASV-839	0.996145	D_0__Bacteria	D_1__Proteobacteria	D_2__Gammaproteobacteria	D_3__Pseudomonadales	D_4__Pseudomonadaceae	D_5__Pseudomonas	D_5__Pseudomonas
88da24edb3fb401aa506d44503445f2d	ASV-843	0.968607	D_0__Bacteria	D_1__Bacteroidetes	D_2__Bacteroidia	D_3__Flavobacteriales	D_4__Flavobacteriaceae	D_5__Capnocytophaga	D_6__unidentified
8909a8d6d4c7c533e8f73faad2b11a79	ASV-846	0.733985	D_0__Bacteria	D_1__Bacteroidetes	D_2__Bacteroidia	D_3__Bacteroidales	D_4__Rikenellaceae	D_5__Rikenellaceae RC9 gut group	D_6__uncultured organism
891019e319f5d8d088ed4f9379fd63ef	ASV-847	0.999986	D_0__Bacteria	D_1__Proteobacteria	D_2__Gammaproteobacteria	D_3__Xanthomonadales	D_4__Xanthomonadaceae	D_5__Stenotrophomonas	D_5__Stenotrophomonas
892ec5e483753611b09832c1768e638e	ASV-849	0.975443	D_0__Bacteria	D_1__Firmicutes	D_2__Bacilli	D_3__Bacillales	D_4__Planococcaceae	D_5__Solibacillus	D_5__Solibacillus
894722aa8ab8f3a9e4db75b4d544de51	ASV-851	0.999961	D_0__Bacteria	D_1__Proteobacteria	D_2__Gammaproteobacteria	D_3__Xanthomonadales	D_4__Xanthomonadaceae	D_5__Stenotrophomonas	D_5__Stenotrophomonas
89570549bb9ad507924436fa4b3ff2ef	ASV-853	0.846102	D_0__Bacteria	D_1__Bacteroidetes	D_2__Bacteroidia	D_3__Bacteroidales	D_4__Muribaculaceae	D_5__uncultured bacterium	D_6__uncultured bacterium
89c750e5a2ec62f7ef3a78282382f9ea	ASV-854	0.71721	D_0__Bacteria	D_1__Proteobacteria	D_2__Gammaproteobacteria	D_3__Betaproteobacteriales	D_4__Burkholderiaceae	D_5__Comamonas	D_5__Comamonas
89d4423bcb6eaa14f3ecd7476b84d67e	ASV-855	0.911595	D_0__Bacteria	D_1__Proteobacteria	D_2__Gammaproteobacteria	D_3__Xanthomonadales	D_4__Xanthomonadaceae	D_5__Pseudoxanthomonas	D_6__Pseudoxanthomonas mexicana
8a17afffae873fc9d213fcdf4a610fef	ASV-856	0.997001	D_0__Bacteria	D_1__Proteobacteria	D_2__Gammaproteobacteria	D_3__Pseudomonadales	D_4__Pseudomonadaceae	D_5__Pseudomonas	D_5__Pseudomonas
8a2202f30e96ad85feef5c8e73b6ea12	ASV-857	1	D_0__Bacteria	D_1__Bacteroidetes	D_2__Bacteroidia	D_3__Flavobacteriales	D_4__Weeksellaceae	D_5__Chryseobacterium	D_5__Chryseobacterium
8ab3a2cdc1a0a0d06041f528e8457985	ASV-859	1	D_0__Bacteria	D_1__Proteobacteria	D_2__Gammaproteobacteria	D_3__Pseudomonadales	D_4__Moraxellaceae	D_5__Acinetobacter	D_5__Acinetobacter
8acacb13d8155b97dfe6edb69ca5b957	ASV-860	1	D_0__Bacteria	D_1__Proteobacteria	D_2__Gammaproteobacteria	D_3__Betaproteobacteriales	D_4__Burkholderiaceae	D_4__Burkholderiaceae	D_4__Burkholderiaceae
8b1f185c948b07011f747c2da9878f91	ASV-861	0.753746	D_0__Bacteria	D_1__Proteobacteria	D_2__Gammaproteobacteria	D_3__Betaproteobacteriales	D_4__Neisseriaceae	D_5__Eikenella	D_6__uncultured bacterium
8b30616b62167711bb9a78269b13a021	ASV-862	0.914242	D_0__Bacteria	D_1__Firmicutes	D_2__Bacilli	D_3__Bacillales	D_4__Planococcaceae	D_5__Lysinibacillus	D_5__Lysinibacillus
8bc54d575f88d09b2ba16b7f571812ae	ASV-863	0.95838	D_0__Bacteria	D_1__Actinobacteria	D_2__Actinobacteria	D_3__Corynebacteriales	D_4__Corynebacteriaceae	D_5__Corynebacterium 1	D_5__Corynebacterium 1
8bf3af2ad66b2b39f97d26d6d99a7aa1	ASV-866	0.999955	D_0__Bacteria	D_1__Proteobacteria	D_2__Alphaproteobacteria	D_3__Sphingomonadales	D_4__Sphingomonadaceae	D_5__Sphingomonas	D_5__Sphingomonas
8c0f54f4e79883a53562c6a763628688	ASV-867	0.997549	D_0__Bacteria	D_1__Bacteroidetes	D_2__Bacteroidia	D_3__Bacteroidales	D_4__Prevotellaceae	D_5__Prevotella 7	D_6__metagenome
8c29c0ac4bed029ebbeb22b3935cc8bb	ASV-868	0.999999	D_0__Bacteria	D_1__Firmicutes	D_2__Bacilli	D_3__Lactobacillales	D_4__Lactobacillaceae	D_5__Lactobacillus	D_5__Lactobacillus
8c2f6ae31af81249a49fb8ec6c6b3441	ASV-869	0.998682	D_0__Bacteria	D_1__Proteobacteria	D_2__Gammaproteobacteria	D_3__Xanthomonadales	D_4__Rhodanobacteraceae	D_5__Rhodanobacter	D_5__Rhodanobacter
8c8598245ea67244fb156b6f31192a41	ASV-870	1	D_0__Bacteria	D_1__Proteobacteria	D_2__Gammaproteobacteria	D_3__Pseudomonadales	D_4__Moraxellaceae	D_5__Enhydrobacter	D_5__Enhydrobacter
8ca47e3f7a6d3e6bf8ee598100421cbc	ASV-871	0.987562	D_0__Bacteria	D_1__Proteobacteria	D_2__Alphaproteobacteria	D_3__Rhizobiales	D_4__Rhizobiaceae	D_5__Allorhizobium-Neorhizobium-Pararhizobium-Rhizobium	D_5__Allorhizobium-Neorhizobium-Pararhizobium-Rhizobium
8cd7646d4eee2b702e680c9a36aa93ee	ASV-872	0.92578	D_0__Bacteria	D_1__Proteobacteria	D_2__Gammaproteobacteria	D_3__Betaproteobacteriales	D_4__Burkholderiaceae	D_5__Delftia	D_5__Delftia
8d278be881c77f270f9250ee0f55ff8a	ASV-874	1	D_0__Bacteria	D_1__Bacteroidetes	D_2__Bacteroidia	D_3__Bacteroidales	D_4__Porphyromonadaceae	D_5__Porphyromonas	D_5__Porphyromonas
8d310b2b9e2cc186fc5e78063c7ddf82	ASV-875	0.999998	D_0__Bacteria	D_1__Bacteroidetes	D_2__Bacteroidia	D_3__Flavobacteriales	D_4__Flavobacteriaceae	D_5__Myroides	D_5__Myroides
8d9c3bc439eec3f2eb281947612449c3	ASV-877	0.884766	D_0__Bacteria	D_1__Proteobacteria	D_2__Alphaproteobacteria	D_3__Sphingomonadales	D_4__Sphingomonadaceae	D_5__Sphingomonas	D_5__Sphingomonas
8e246fb129c4c117dadd997ccdf0149a	ASV-881	0.933517	D_0__Bacteria	D_1__Bacteroidetes	D_2__Bacteroidia	D_3__Sphingobacteriales	D_4__Sphingobacteriaceae	D_5__Pedobacter	D_5__Pedobacter
8e442b9ad7485567003837d8d51b8d88	ASV-882	0.952244	D_0__Bacteria	D_1__Firmicutes	D_2__Bacilli	D_3__Bacillales	D_4__Bacillaceae	D_5__Bacillus	D_5__Bacillus
8f09bac714c02dc9415770271349dc99	ASV-886	0.999929	D_0__Bacteria	D_1__Proteobacteria	D_2__Gammaproteobacteria	D_3__Pseudomonadales	D_4__Pseudomonadaceae	D_5__Pseudomonas	D_5__Pseudomonas
8f98fb8693ed59c21399d83ce2d10724	ASV-888	0.878169	D_0__Bacteria	D_1__Verrucomicrobia	D_2__Verrucomicrobiae	D_3__Verrucomicrobiales	D_4__Akkermansiaceae	D_5__Akkermansia	D_6__uncultured bacterium
8fbb45639f32c85085e06660994f97ae	ASV-890	0.996635	D_0__Bacteria	D_1__Proteobacteria	D_2__Alphaproteobacteria	D_3__Rhizobiales	D_4__Rhizobiaceae	D_5__Phyllobacterium	D_5__Phyllobacterium
8fea6fb414f3973c60bb3d9c9b396391	ASV-891	0.999996	D_0__Bacteria	D_1__Proteobacteria	D_2__Gammaproteobacteria	D_3__Betaproteobacteriales	D_4__Burkholderiaceae	D_5__Cupriavidus	D_5__Cupriavidus
900c12480d63850230f04085da8078af	ASV-892	0.984541	D_0__Bacteria	D_1__Firmicutes	D_2__Clostridia	D_3__Clostridiales	D_4__Christensenellaceae	D_5__Christensenellaceae R-7 group	D_5__Christensenellaceae R-7 group
90233fafe474291137723be1c7eb3733	ASV-894	0.988257	D_0__Bacteria	D_1__Actinobacteria	D_2__Actinobacteria	D_3__Micrococcales	D_4__Microbacteriaceae	D_5__Leifsonia	D_5__Leifsonia
9038f45be0e8094e28783dceab4db4ac	ASV-895	1	D_0__Bacteria	D_1__Bacteroidetes	D_2__Bacteroidia	D_3__Sphingobacteriales	D_4__Sphingobacteriaceae	D_5__Sphingobacterium	D_5__Sphingobacterium
904df6dfd6037586851446d8b86d3f11	ASV-896	0.997743	D_0__Bacteria	D_1__Actinobacteria	D_2__Coriobacteriia	D_3__Coriobacteriales	D_4__Atopobiaceae	D_4__Atopobiaceae	D_4__Atopobiaceae
90bfa84319fa11cf171d4abe49a7f729	ASV-898	0.999736	D_0__Bacteria	D_1__Proteobacteria	D_2__Gammaproteobacteria	D_3__Pseudomonadales	D_4__Moraxellaceae	D_5__Acinetobacter	D_5__Acinetobacter
90f50d027c61493615d3ebbca1955a66	ASV-899	0.999676	D_0__Bacteria	D_1__Proteobacteria	D_2__Gammaproteobacteria	D_3__Enterobacteriales	D_4__Enterobacteriaceae	D_4__Enterobacteriaceae	D_4__Enterobacteriaceae
91113cb7657f0be2acb804f649c1bfa1	ASV-901	1	D_0__Bacteria	D_1__Firmicutes	D_2__Bacilli	D_3__Lactobacillales	D_4__Lactobacillaceae	D_5__Lactobacillus	D_5__Lactobacillus
91c71e21e2ba71eb4ebb557818e47acf	ASV-904	0.99996	D_0__Bacteria	D_1__Proteobacteria	D_2__Gammaproteobacteria	D_3__Xanthomonadales	D_4__Xanthomonadaceae	D_5__Stenotrophomonas	D_5__Stenotrophomonas
9208b68704fe865c6ee9d7ec5b7d19cd	ASV-907	0.980745	D_0__Bacteria	D_1__Firmicutes	D_2__Bacilli	D_3__Bacillales	D_4__Planococcaceae	D_4__Planococcaceae	D_4__Planococcaceae
929d9a7f88bd83bc06d889c356d9a13e	ASV-911	0.99996	D_0__Bacteria	D_1__Proteobacteria	D_2__Gammaproteobacteria	D_3__Enterobacteriales	D_4__Enterobacteriaceae	D_4__Enterobacteriaceae	D_4__Enterobacteriaceae
935fd90145064ec4ddbbf2c3a5c27a8d	ASV-912	0.999925	D_0__Bacteria	D_1__Proteobacteria	D_2__Gammaproteobacteria	D_3__Enterobacteriales	D_4__Enterobacteriaceae	D_4__Enterobacteriaceae	D_4__Enterobacteriaceae
93e36d0d5f97a8290a4141a1e2d62707	ASV-914	1	D_0__Bacteria	D_1__Proteobacteria	D_2__Gammaproteobacteria	D_3__Legionellales	D_4__Legionellaceae	D_5__Legionella	D_5__Legionella
93f0473d23a99c8e79b0eb3354737adc	ASV-915	0.847168	D_0__Bacteria	D_1__Actinobacteria	D_2__Coriobacteriia	D_3__Coriobacteriales	D_4__Atopobiaceae	D_4__Atopobiaceae	D_4__Atopobiaceae
94391b8a3ab4c731216f888d0649add1	ASV-916	0.85214	D_0__Bacteria	D_1__Bacteroidetes	D_2__Bacteroidia	D_3__Flavobacteriales	D_4__Flavobacteriaceae	D_5__Myroides	D_6__Myroides odoratimimus
947351bc7e0640f215f4ae6d7abb0f6e	ASV-918	0.99313	D_0__Bacteria	D_1__Proteobacteria	D_2__Alphaproteobacteria	D_3__Sphingomonadales	D_4__Sphingomonadaceae	D_5__Sphingopyxis	D_5__Sphingopyxis
94b1cc19ae9e10f36c3a5bcbfe341735	ASV-919	0.954362	D_0__Bacteria	D_1__Planctomycetes	D_2__Planctomycetacia	D_3__Gemmatales	D_4__Gemmataceae	D_5__Gemmata	D_6__metagenome
956e78f061c6eb9b07144b97f9403201	ASV-921	0.992963	D_0__Bacteria	D_1__Actinobacteria	D_2__Actinobacteria	D_3__Corynebacteriales	D_4__Corynebacteriaceae	D_5__Corynebacterium 1	D_5__Corynebacterium 1
9681f39a104f2ddeaf95304ba9eca65c	ASV-925	0.947622	D_0__Bacteria	D_1__Actinobacteria	D_2__Actinobacteria	D_3__Corynebacteriales	D_4__Corynebacteriaceae	D_5__Corynebacterium 1	D_5__Corynebacterium 1
971020fc585cf0d12927103e3bda78e8	ASV-930	0.999998	D_0__Bacteria	D_1__Firmicutes	D_2__Bacilli	D_3__Bacillales	D_4__Paenibacillaceae	D_5__Paenibacillus	D_5__Paenibacillus
97194c5733e6be3fccdb5707b543fd27	ASV-931	1	D_0__Bacteria	D_1__Bacteroidetes	D_2__Bacteroidia	D_3__Flavobacteriales	D_4__Flavobacteriaceae	D_5__Myroides	D_5__Myroides
978dd51e267cb2d4ffa1a1f6faff1226	ASV-933	0.995911	D_0__Bacteria	D_1__Proteobacteria	D_2__Gammaproteobacteria	D_3__Enterobacteriales	D_4__Enterobacteriaceae	D_4__Enterobacteriaceae	D_4__Enterobacteriaceae
98cb42542608df6a2d22123c9fe6fc3e	ASV-937	1	D_0__Bacteria	D_1__Bacteroidetes	D_2__Bacteroidia	D_3__Bacteroidales	D_4__Muribaculaceae	D_4__Muribaculaceae	D_4__Muribaculaceae
99a24244b8ee4488b1bd89c76fbfc176	ASV-942	0.992384	D_0__Bacteria	D_1__Firmicutes	D_2__Bacilli	D_3__Lactobacillales	D_4__Enterococcaceae	D_5__Enterococcus	D_5__Enterococcus
9a906c9d6fcde3d7e172b52cce2fc8da	ASV-943	0.921818	D_0__Bacteria	D_1__Proteobacteria	D_2__Gammaproteobacteria	D_3__Betaproteobacteriales	D_4__Burkholderiaceae	D_5__Herminiimonas	D_5__Herminiimonas
9aacd49522bb2a72edd5745f1b45581c	ASV-944	0.935132	D_0__Bacteria	D_1__Firmicutes	D_2__Clostridia	D_3__Clostridiales	D_4__Lachnospiraceae	D_5__Lachnospiraceae NK4A136 group	D_6__Trichinella pseudospiralis
9b6ec7a97176dedcf980adb890af6a49	ASV-948	0.91758	D_0__Bacteria	D_1__Proteobacteria	D_2__Alphaproteobacteria	D_3__Rhizobiales	D_4__Rhizobiaceae	D_5__Ochrobactrum	D_5__Ochrobactrum
9ba80d636e5561c9a76f1aa0f67b5b4f	ASV-949	0.999997	D_0__Bacteria	D_1__Firmicutes	D_2__Bacilli	D_3__Lactobacillales	D_4__Streptococcaceae	D_5__Streptococcus	D_5__Streptococcus
9c0f13da7e122b66fbc8fedd932c6214	ASV-951	0.954628	D_0__Bacteria	D_1__Proteobacteria	D_2__Alphaproteobacteria	D_3__Sphingomonadales	D_4__Sphingomonadaceae	D_5__Sphingomonas	D_5__Sphingomonas
9c6fba5073178ddcfceb388ba50e74bf	ASV-952	0.99985	D_0__Bacteria	D_1__Proteobacteria	D_2__Alphaproteobacteria	D_3__Sphingomonadales	D_4__Sphingomonadaceae	D_5__Sphingomonas	D_5__Sphingomonas
9cd232a91d762e72b8695ef807e4b595	ASV-953	0.790163	D_0__Bacteria	D_1__Firmicutes	D_2__Clostridia	D_3__Clostridiales	D_4__Family XI	D_5__Peptoniphilus	D_6__uncultured organism
9ceb6cf847c01ac034145444ecec9763	ASV-954	0.823346	D_0__Bacteria	D_1__Proteobacteria	D_2__Gammaproteobacteria	D_3__Xanthomonadales	D_4__Rhodanobacteraceae	D_5__Luteibacter	D_6__Luteibacter yeojuensis
9d30d2ad12b151be2229ed36d0040c65	ASV-955	0.995052	D_0__Bacteria	D_1__Firmicutes	D_2__Clostridia	D_3__Clostridiales	D_4__Ruminococcaceae	D_5__Ruminococcus 1	D_6__Clostridium islandicum
9d73ad67d5a5acbf511c78c859272821	ASV-956	0.797752	D_0__Bacteria	D_1__Proteobacteria	D_2__Gammaproteobacteria	D_3__Betaproteobacteriales	D_4__Burkholderiaceae	D_5__Comamonas	D_5__Comamonas
9dc34e3addf78e369a10f7a4c073dd6b	ASV-960	0.999988	D_0__Bacteria	D_1__Firmicutes	D_2__Bacilli	D_3__Bacillales	D_4__Staphylococcaceae	D_5__Staphylococcus	D_5__Staphylococcus
9e17bc731cbf21fb74c86ba2ace6dc66	ASV-961	0.924228	D_0__Bacteria	D_1__Proteobacteria	D_2__Gammaproteobacteria	D_3__Betaproteobacteriales	D_4__Burkholderiaceae	D_5__Delftia	D_5__Delftia
9f1414e2233d20717c5ed418bd88e872	ASV-963	0.982416	D_0__Bacteria	D_1__Proteobacteria	D_2__Deltaproteobacteria	D_3__Oligoflexales	D_4__0319-6G20	D_5__uncultured Roseobacter sp.	D_6__uncultured Roseobacter sp.
9f7928466f867dfcf53416afcf87581c	ASV-965	0.995838	D_0__Bacteria	D_1__Proteobacteria	D_2__Gammaproteobacteria	D_3__Pseudomonadales	D_4__Moraxellaceae	D_5__Acinetobacter	D_5__Acinetobacter
9fd39049c0b2fd0564b968f5c344bf69	ASV-967	1	D_0__Bacteria	D_1__Cyanobacteria	D_2__Melainabacteria	D_3__Gastranaerophilales	D_3__Gastranaerophilales	D_3__Gastranaerophilales	D_3__Gastranaerophilales
a00354927acb3ed4316ebdea7995953c	ASV-969	0.961133	D_0__Bacteria	D_1__Firmicutes	D_2__Bacilli	D_3__Bacillales	D_4__Bacillaceae	D_5__Bacillus	D_5__Bacillus
a0a4e2768786ccf8fe7d8c10434909a1	ASV-973	0.995013	D_0__Bacteria	D_1__Actinobacteria	D_2__Actinobacteria	D_3__Micrococcales	D_4__Microbacteriaceae	D_5__Candidatus Aquiluna	D_5__Candidatus Aquiluna
a0d1630265c6d978f4fc3fba3252aeb3	ASV-975	0.992035	D_0__Bacteria	D_1__Proteobacteria	D_2__Gammaproteobacteria	D_3__Pseudomonadales	D_4__Pseudomonadaceae	D_5__Pseudomonas	D_5__Pseudomonas
a13064c7491b5010f5131bf5cf58a1f2	ASV-980	0.999446	D_0__Bacteria	D_1__Proteobacteria	D_2__Alphaproteobacteria	D_3__Rhizobiales	D_4__Beijerinckiaceae	D_4__Beijerinckiaceae	D_4__Beijerinckiaceae
a1a3200b76bcd6000a0914892d370b6e	ASV-983	0.997199	D_0__Bacteria	D_1__Firmicutes	D_2__Bacilli	D_3__Lactobacillales	D_4__Enterococcaceae	D_5__Enterococcus	D_5__Enterococcus
a223c8cc5fa4db0eee367ea83ace384a	ASV-986	0.997443	D_0__Bacteria	D_1__Firmicutes	D_2__Clostridia	D_3__Clostridiales	D_4__Clostridiaceae 1	D_5__Clostridium sensu stricto 13	D_5__Clostridium sensu stricto 13
a24e0d4286b004ee3345384b6f377f9e	ASV-987	1	D_0__Bacteria	D_1__Actinobacteria	D_2__Actinobacteria	D_3__Bifidobacteriales	D_4__Bifidobacteriaceae	D_5__Bifidobacterium	D_5__Bifidobacterium
a27c0544a0789a4e34dc33c69ff79640	ASV-989	0.926122	D_0__Bacteria	D_1__Proteobacteria	D_2__Alphaproteobacteria	D_3__Sphingomonadales	D_4__Sphingomonadaceae	D_5__Sphingomonas	D_5__Sphingomonas
a3a9a481986bccee0d0aef0d88b7eb76	ASV-993	0.999983	D_0__Bacteria	D_1__Proteobacteria	D_2__Gammaproteobacteria	D_3__Pseudomonadales	D_4__Moraxellaceae	D_5__Acinetobacter	D_5__Acinetobacter
a3b72b215a67e3caf3e3db37446195a4	ASV-994	0.72017	D_0__Bacteria	D_1__Bacteroidetes	D_2__Bacteroidia	D_3__Bacteroidales	D_4__Prevotellaceae	D_5__Prevotella 2	D_6__unidentified
a3f9e12d6ee993d25441b9b0283ecca3	ASV-996	0.955403	D_0__Bacteria	D_1__Proteobacteria	D_2__Alphaproteobacteria	D_3__Rhizobiales	D_4__Rhizobiaceae	D_5__Ochrobactrum	D_5__Ochrobactrum
a499de5c0792c00ff383f2cb15de0e4a	ASV-999	0.912376	D_0__Bacteria	D_1__Proteobacteria	D_2__Deltaproteobacteria	D_3__Bdellovibrionales	D_4__Bdellovibrionaceae	D_5__Bdellovibrio	D_6__Bdellovibrio bacteriovorus
a4e85d5c61e4cdb93f97a30a690703a6	ASV-1002	0.999963	D_0__Bacteria	D_1__Patescibacteria	D_2__Parcubacteria	D_3__Candidatus Azambacteria	D_4__Candidatus Zambryskibacteria bacterium RIFCSPLOWO2_12_FULL_39_16	D_5__Candidatus Zambryskibacteria bacterium RIFCSPLOWO2_12_FULL_39_16	D_6__Candidatus Zambryskibacteria bacterium RIFCSPLOWO2_12_FULL_39_16
a4f80ed08c4382e234c9b74b07d5bd5c	ASV-1003	0.999974	D_0__Bacteria	D_1__Bacteroidetes	D_2__Bacteroidia	D_3__Flavobacteriales	D_4__Flavobacteriaceae	D_5__Flavobacterium	D_5__Flavobacterium
a5189f77a2cfeab3bc1602ff5c8ac3e9	ASV-1005	0.999876	D_0__Bacteria	D_1__Firmicutes	D_2__Bacilli	D_3__Lactobacillales	D_4__Streptococcaceae	D_5__Streptococcus	D_5__Streptococcus
a5946c89cf8a81d2c8cd83e44cbc298f	ASV-1006	0.999961	D_0__Bacteria	D_1__Proteobacteria	D_2__Gammaproteobacteria	D_3__Xanthomonadales	D_4__Xanthomonadaceae	D_5__Stenotrophomonas	D_5__Stenotrophomonas
a5b07cf8520236c817752cda1c893a9c	ASV-1007	0.90317	D_0__Bacteria	D_1__Actinobacteria	D_2__Actinobacteria	D_3__Corynebacteriales	D_4__Corynebacteriaceae	D_5__Corynebacterium 1	D_6__Corynebacterium pseudodiphtheriticum
a5d1217aa1cbc154c499796f9040d954	ASV-1008	0.999942	D_0__Bacteria	D_1__Firmicutes	D_2__Bacilli	D_3__Bacillales	D_4__Staphylococcaceae	D_5__Staphylococcus	D_5__Staphylococcus
a7193364064b852d9dd423d6b007f51c	ASV-1011	0.999966	D_0__Bacteria	D_1__Proteobacteria	D_2__Gammaproteobacteria	D_3__Xanthomonadales	D_4__Xanthomonadaceae	D_5__Stenotrophomonas	D_5__Stenotrophomonas
a72ea86888b38e5ee1bb702860d8087a	ASV-1012	0.999985	D_0__Bacteria	D_1__Patescibacteria	D_2__Parcubacteria	D_2__Parcubacteria	D_2__Parcubacteria	D_2__Parcubacteria	D_2__Parcubacteria
a7a1a93ecfcef4cb45b42307a4fa3bca	ASV-1015	0.793682	D_0__Bacteria	D_1__Bacteroidetes	D_2__Bacteroidia	D_3__Bacteroidales	D_4__Bacteroidaceae	D_5__Bacteroides	D_6__Bacteroides dorei
a84a23c9c05bc342d2e454b2c9ee466f	ASV-1018	0.99963	D_0__Bacteria	D_1__Actinobacteria	D_2__Actinobacteria	D_3__Micrococcales	D_4__Microbacteriaceae	D_5__Leucobacter	D_5__Leucobacter
a976ee469a6bcf4c55f375d18d73fe76	ASV-1023	0.949202	D_0__Bacteria	D_1__Firmicutes	D_2__Clostridia	D_3__Clostridiales	D_4__Family XI	D_5__Anaerococcus	D_6__uncultured bacterium
aa2dfd5bcee2db791f812e91fa90c743	ASV-1027	0.952713	D_0__Bacteria	D_1__Proteobacteria	D_2__Alphaproteobacteria	D_3__Sphingomonadales	D_4__Sphingomonadaceae	D_5__Sandaracinobacter	D_6__uncultured bacterium
aa48edaaacf16bbaae6aeefa9cee02d6	ASV-1028	0.938409	D_0__Bacteria	D_1__Proteobacteria	D_2__Gammaproteobacteria	D_3__Betaproteobacteriales	D_4__Burkholderiaceae	D_5__Noviherbaspirillum	D_5__Noviherbaspirillum
aa49d861bf8eed0ede93df3962074f14	ASV-1029	0.999751	D_0__Bacteria	D_1__Proteobacteria	D_2__Gammaproteobacteria	D_3__Enterobacteriales	D_4__Enterobacteriaceae	D_4__Enterobacteriaceae	D_4__Enterobacteriaceae
aacc5e7497bcbd715ef9128eb4bfdc6f	ASV-1031	1	D_0__Bacteria	D_1__Firmicutes	D_2__Clostridia	D_3__Thermoanaerobacterales	D_4__Family III	D_5__Thermoanaerobacterium	D_5__Thermoanaerobacterium
ac665e222ab1effba09cf56746b25db3	ASV-1036	0.99995	D_0__Bacteria	D_1__Actinobacteria	D_2__Actinobacteria	D_3__Corynebacteriales	D_4__Corynebacteriaceae	D_4__Corynebacteriaceae	D_4__Corynebacteriaceae
ac83b0bc084dbd7ae137a2e6eb8a2296	ASV-1037	0.999686	D_0__Bacteria	D_1__Proteobacteria	D_2__Gammaproteobacteria	D_3__Enterobacteriales	D_4__Enterobacteriaceae	D_4__Enterobacteriaceae	D_4__Enterobacteriaceae
acb17d7c1328105726fa592638b4c183	ASV-1039	0.982978	D_0__Bacteria	D_1__Firmicutes	D_2__Bacilli	D_3__Bacillales	D_4__Paenibacillaceae	D_5__Paenibacillus	D_5__Paenibacillus
ad2b3f4c4c267587acf248f4dba0ee38	ASV-1040	0.8199	D_0__Bacteria	D_1__Actinobacteria	D_2__Actinobacteria	D_3__Pseudonocardiales	D_4__Pseudonocardiaceae	D_5__Actinomycetospora	D_6__uncultured bacterium
ad60e26c25dca0db8c328a4c5b89d4c4	ASV-1042	0.983336	D_0__Bacteria	D_1__Proteobacteria	D_2__Alphaproteobacteria	D_3__Sphingomonadales	D_4__Sphingomonadaceae	D_5__Sphingomonas	D_5__Sphingomonas
adc2ccd504253252ce77ee13a46ec3f2	ASV-1044	0.921762	D_0__Bacteria	D_1__Proteobacteria	D_2__Gammaproteobacteria	D_3__Betaproteobacteriales	D_4__Burkholderiaceae	D_5__Delftia	D_5__Delftia
adc61945a7a169f9b0420e3fd8c958b9	ASV-1045	0.949957	D_0__Bacteria	D_1__Firmicutes	D_2__Clostridia	D_3__Clostridiales	D_4__Ruminococcaceae	D_5__Ruminiclostridium	D_6__uncultured bacterium
add63c98886eff96f2c4a8286b054003	ASV-1048	0.879773	D_0__Bacteria	D_1__Proteobacteria	D_2__Alphaproteobacteria	D_3__Sphingomonadales	D_4__Sphingomonadaceae	D_5__Sphingomonas	D_5__Sphingomonas
ae614740509864ffce4a5216cf25c955	ASV-1050	0.943244	D_0__Bacteria	D_1__Firmicutes	D_2__Bacilli	D_3__Bacillales	D_4__Bacillaceae	D_5__Bacillus	D_5__Bacillus
af59741e147fc418bc47b1fbead458ef	ASV-1054	0.964915	D_0__Bacteria	D_1__Proteobacteria	D_2__Gammaproteobacteria	D_3__Enterobacteriales	D_4__Enterobacteriaceae	D_5__Providencia	D_5__Providencia
af622683356e14c558a2d21b05cc952a	ASV-1055	0.999681	D_0__Bacteria	D_1__Proteobacteria	D_2__Gammaproteobacteria	D_3__Enterobacteriales	D_4__Enterobacteriaceae	D_4__Enterobacteriaceae	D_4__Enterobacteriaceae
af750c47ad90ab2807671a0d36058f1d	ASV-1056	0.813218	D_0__Bacteria	D_1__Firmicutes	D_2__Clostridia	D_3__Clostridiales	D_4__Ruminococcaceae	D_5__Ruminiclostridium 9	D_5__Ruminiclostridium 9
af7f95d8fce4d611f76901d961ae71c4	ASV-1057	0.987523	D_0__Bacteria	D_1__Proteobacteria	D_2__Gammaproteobacteria	D_3__Betaproteobacteriales	D_4__Burkholderiaceae	D_5__Aquabacterium	D_5__Aquabacterium
af9fc1ae5454d4e88c41eb146efc46a8	ASV-1058	0.803308	D_0__Bacteria	D_1__Gemmatimonadetes	D_2__Gemmatimonadetes	D_3__Gemmatimonadales	D_4__Gemmatimonadaceae	D_5__Gemmatimonas	D_6__uncultured bacterium
afb8504d8ed8ca6ee0916ea5267a2621	ASV-1059	0.751623	D_0__Bacteria	D_1__Bacteroidetes	D_2__Bacteroidia	D_3__Bacteroidales	D_4__Muribaculaceae	D_5__uncultured bacterium	D_6__uncultured bacterium
b001750d92fa6ab54a0c754b04dc2b6e	ASV-1060	1	D_0__Bacteria	D_1__Cyanobacteria	D_2__Oxyphotobacteria	D_3__Chloroplast	D_3__Chloroplast	D_3__Chloroplast	D_3__Chloroplast
b070b0cbcc15bb7b9b92527a9bc25311	ASV-1062	0.999998	D_0__Bacteria	D_1__Cyanobacteria	D_2__Oxyphotobacteria	D_3__Chloroplast	D_4__Pseudendoclonium akinetum	D_5__Pseudendoclonium akinetum	D_6__Pseudendoclonium akinetum
b078843bd82f039e57f68ab3a55a39c1	ASV-1063	1	D_0__Bacteria	D_1__Fusobacteria	D_2__Fusobacteriia	D_3__Fusobacteriales	D_4__Fusobacteriaceae	D_5__Fusobacterium	D_5__Fusobacterium
b08ef9b722e924b7d7758709ea999bac	ASV-1064	0.852126	D_0__Bacteria	D_1__Proteobacteria	D_2__Gammaproteobacteria	D_3__Pasteurellales	D_4__Pasteurellaceae	D_5__Aggregatibacter	D_5__Aggregatibacter
b0ece91adb4b5f088b363eee0398a44a	ASV-1067	0.980054	D_0__Bacteria	D_1__Proteobacteria	D_2__Alphaproteobacteria	D_3__Rhizobiales	D_4__Rhizobiaceae	D_5__Mesorhizobium	D_5__Mesorhizobium
b108436dc947185f130dded7135ee5f9	ASV-1068	0.991105	D_0__Bacteria	D_1__Proteobacteria	D_2__Alphaproteobacteria	D_3__Rhizobiales	D_4__Hyphomicrobiaceae	D_5__Pedomicrobium	D_6__Pedomicrobium ferrugineum
b15165107bf1c1c029df56aacc13ecf3	ASV-1069	1	D_0__Bacteria	D_1__Firmicutes	D_2__Clostridia	D_3__Clostridiales	D_4__Ruminococcaceae	D_5__Ruminococcaceae UCG-014	D_5__Ruminococcaceae UCG-014
b158e58dd489c672f709dcb0963abdb2	ASV-1071	0.998961	D_0__Bacteria	D_1__Proteobacteria	D_2__Gammaproteobacteria	D_3__Pseudomonadales	D_4__Pseudomonadaceae	D_5__Pseudomonas	D_5__Pseudomonas
b192bcf4602268b74f2f47ee1201f7ec	ASV-1074	0.999905	D_0__Bacteria	D_1__Proteobacteria	D_2__Alphaproteobacteria	D_3__Rhizobiales	D_4__Beijerinckiaceae	D_5__Methylobacterium	D_5__Methylobacterium
b26df2b91beaae36fae8bf73188664e5	ASV-1077	0.839436	D_0__Bacteria	D_1__Actinobacteria	D_2__Actinobacteria	D_3__Corynebacteriales	D_4__Corynebacteriaceae	D_5__Corynebacterium 1	D_6__Corynebacterium coyleae
b2bba50ae5022b13d0cd6641814e0713	ASV-1080	1	D_0__Bacteria	D_1__Firmicutes	D_2__Bacilli	D_3__Lactobacillales	D_4__Aerococcaceae	D_5__Aerococcus	D_5__Aerococcus
b367961440e98bba0f0597004b60a93a	ASV-1083	0.978874	D_0__Bacteria	D_1__Bacteroidetes	D_2__Bacteroidia	D_3__Bacteroidales	D_4__Prevotellaceae	D_5__Prevotellaceae UCG-003	D_6__uncultured bacterium
b39c338f5e964b6cb87e07f10badc6c4	ASV-1086	1	D_0__Bacteria	D_1__Firmicutes	D_2__Bacilli	D_3__Lactobacillales	D_4__Streptococcaceae	D_5__Lactococcus	D_5__Lactococcus
b45fd0bdf0e12673f2fcd8ce22fa4bb4	ASV-1089	0.995878	D_0__Bacteria	D_1__Firmicutes	D_2__Limnochordia	D_3__Limnochordales	D_4__Limnochordaceae	D_5__uncultured bacterium	D_6__uncultured bacterium
b46a7bc689196a3302c274949877424e	ASV-1090	0.973578	D_0__Bacteria	D_1__Bacteroidetes	D_2__Bacteroidia	D_3__Bacteroidales	D_4__Muribaculaceae	D_5__uncultured bacterium	D_6__uncultured bacterium
b4c9bc9315d2331ee859d99151ef4b46	ASV-1092	0.883427	D_0__Bacteria	D_1__Proteobacteria	D_2__Gammaproteobacteria	D_3__Betaproteobacteriales	D_4__Burkholderiaceae	D_5__Achromobacter	D_5__Achromobacter
b57744bd30af9f7a4d538d0aba27596b	ASV-1095	0.995984	D_0__Bacteria	D_1__Proteobacteria	D_2__Gammaproteobacteria	D_3__Betaproteobacteriales	D_4__Burkholderiaceae	D_5__Duganella	D_5__Duganella
b5821a3a7d951968c723493a96bd7997	ASV-1097	0.934973	D_0__Bacteria	D_1__Proteobacteria	D_2__Deltaproteobacteria	D_3__Myxococcales	D_4__Polyangiaceae	D_5__Pajaroellobacter	D_6__uncultured bacterium
b586aaae747f2d5442e5cc7f5b000d82	ASV-1098	0.99995	D_0__Bacteria	D_1__Proteobacteria	D_2__Gammaproteobacteria	D_3__Xanthomonadales	D_4__Xanthomonadaceae	D_5__Stenotrophomonas	D_5__Stenotrophomonas
b5897bcfc589904c2e5dcf6cb744c614	ASV-1099	0.798997	D_0__Bacteria	D_1__Proteobacteria	D_2__Gammaproteobacteria	D_3__Betaproteobacteriales	D_4__Chromobacteriaceae	D_5__Aquitalea	D_6__Aquitalea magnusonii
b60e268947d7c6ec89789967308e7675	ASV-1102	0.99507	D_0__Bacteria	D_1__Proteobacteria	D_2__Gammaproteobacteria	D_3__Pseudomonadales	D_4__Moraxellaceae	D_5__Acinetobacter	D_5__Acinetobacter
b6e8116b10cc9be2a745ce725859f485	ASV-1104	0.998554	D_0__Bacteria	D_1__Verrucomicrobia	D_2__Verrucomicrobiae	D_3__Verrucomicrobiales	D_4__Verrucomicrobiaceae	D_5__uncultured	D_5__uncultured
b748239408480e44a20426d16cde3d80	ASV-1106	0.999951	D_0__Bacteria	D_1__Proteobacteria	D_2__Alphaproteobacteria	D_3__Rhizobiales	D_4__Beijerinckiaceae	D_5__Methylobacterium	D_5__Methylobacterium
b8a107df185244a08cb3591fd604b1d1	ASV-1108	1	D_0__Bacteria	D_1__Bacteroidetes	D_2__Bacteroidia	D_3__Flavobacteriales	D_4__Weeksellaceae	D_5__Chryseobacterium	D_5__Chryseobacterium
b8a62348b7c542b4e7f94bf0ccb486d6	ASV-1109	0.999971	D_0__Bacteria	D_1__Fusobacteria	D_2__Fusobacteriia	D_3__Fusobacteriales	D_4__Leptotrichiaceae	D_5__Streptobacillus	D_6__uncultured bacterium
b8fd833f02026797009507a99eae14a9	ASV-1111	1	D_0__Bacteria	D_1__Actinobacteria	D_2__Actinobacteria	D_3__Actinomycetales	D_4__Actinomycetaceae	D_5__Actinomyces	D_5__Actinomyces
b93a9e94b6d56d7e4dd2abfbdd797451	ASV-1113	0.755953	D_0__Bacteria	D_1__Proteobacteria	D_2__Alphaproteobacteria	D_3__Rickettsiales	D_4__Mitochondria	D_5__Vicia faba (fava bean)	D_6__Vicia faba (fava bean)
b9648a5365cb7f50e44673845c44d729	ASV-1114	0.998788	D_0__Bacteria	D_0__Bacteria	D_0__Bacteria	D_0__Bacteria	D_0__Bacteria	D_0__Bacteria	D_0__Bacteria
b9960fe4b85b593938d4dfa908bc2ec6	ASV-1116	0.810742	D_0__Bacteria	D_1__Firmicutes	D_2__Bacilli	D_3__Bacillales	D_4__Paenibacillaceae	D_5__Paenibacillus	D_6__Paenibacillus nanensis
baa5957e7b43b61e51fe1773b3d75e9f	ASV-1119	0.940089	D_0__Bacteria	D_1__Proteobacteria	D_2__Gammaproteobacteria	D_3__Enterobacteriales	D_4__Enterobacteriaceae	D_5__Escherichia-Shigella	D_5__Escherichia-Shigella
bab562fb6ace7910af4a9d0d0ce79102	ASV-1120	0.837794	D_0__Bacteria	D_1__Bacteroidetes	D_2__Bacteroidia	D_3__Bacteroidales	D_4__Muribaculaceae	D_5__uncultured Bacteroidales bacterium	D_6__uncultured Bacteroidales bacterium
bb03e6ea99adcfcf8083ec2c9af114fb	ASV-1123	0.999972	D_0__Bacteria	D_1__Actinobacteria	D_2__Actinobacteria	D_3__Propionibacteriales	D_4__Propionibacteriaceae	D_5__Cutibacterium	D_5__Cutibacterium
bbb33ee6fca18027ba68eda801a2ce9e	ASV-1126	0.999961	D_0__Bacteria	D_1__Proteobacteria	D_2__Gammaproteobacteria	D_3__Xanthomonadales	D_4__Xanthomonadaceae	D_5__Stenotrophomonas	D_5__Stenotrophomonas
bc03a200af2224fb2a163c73b8d01417	ASV-1129	1	D_0__Bacteria	D_1__Proteobacteria	D_2__Alphaproteobacteria	D_3__Caulobacterales	D_4__Caulobacteraceae	D_5__Brevundimonas	D_5__Brevundimonas
bc9ec735879262ac410280700e9767a7	ASV-1132	0.999777	D_0__Bacteria	D_1__Proteobacteria	D_2__Alphaproteobacteria	D_3__Rhizobiales	D_4__Devosiaceae	D_5__Devosia	D_5__Devosia
bcc7da211cfd8c6f2b18577d26787e5d	ASV-1133	0.782687	D_0__Bacteria	D_1__Bacteroidetes	D_2__Bacteroidia	D_3__Bacteroidales	D_4__Tannerellaceae	D_5__Parabacteroides	D_6__Parabacteroides distasonis
bcf6b8ea8903cb28129cfbd04654d632	ASV-1136	0.999994	D_0__Bacteria	D_1__Firmicutes	D_2__Bacilli	D_3__Bacillales	D_4__Staphylococcaceae	D_5__Staphylococcus	D_5__Staphylococcus
bd2ebc70501f7d867c204f94c4e483da	ASV-1137	1	D_0__Bacteria	D_1__Firmicutes	D_2__Bacilli	D_3__Lactobacillales	D_4__Streptococcaceae	D_5__Streptococcus	D_5__Streptococcus
bd9066dd2f19e8a77cc681ea060b7485	ASV-1140	0.857775	D_0__Bacteria	D_1__Proteobacteria	D_2__Alphaproteobacteria	D_3__Sphingomonadales	D_4__Sphingomonadaceae	D_5__Sphingomonas	D_5__Sphingomonas
bd973b89e9375cdeee8025689dbba6a4	ASV-1141	0.931788	D_0__Bacteria	D_1__Cyanobacteria	D_2__Melainabacteria	D_3__Obscuribacterales	D_4__uncultured cyanobacterium	D_5__uncultured cyanobacterium	D_6__uncultured cyanobacterium
bdaab6b6421beafdd509509e8e1c3cfd	ASV-1142	0.99604	D_0__Bacteria	D_1__Bacteroidetes	D_2__Bacteroidia	D_3__Sphingobacteriales	D_4__Sphingobacteriaceae	D_5__Pedobacter	D_5__Pedobacter
bf8d052b00a3294a28a264965a03d01f	ASV-1148	0.72095	D_0__Bacteria	D_1__Proteobacteria	D_2__Gammaproteobacteria	D_3__Betaproteobacteriales	D_4__Burkholderiaceae	D_5__Delftia	D_5__Delftia
bfe54af4c9180d37a0d76f6dafe79a5a	ASV-1150	0.999977	D_0__Bacteria	D_1__Proteobacteria	D_2__Gammaproteobacteria	D_3__Enterobacteriales	D_4__Enterobacteriaceae	D_4__Enterobacteriaceae	D_4__Enterobacteriaceae
c042bb87f1d0ade08c600778d4ce25b8	ASV-1152	0.999911	D_0__Bacteria	D_1__Actinobacteria	D_2__Actinobacteria	D_3__Corynebacteriales	D_4__Corynebacteriaceae	D_4__Corynebacteriaceae	D_4__Corynebacteriaceae
c1a85f898e388535e84222a5dfbe800d	ASV-1157	0.999422	D_0__Bacteria	D_1__Actinobacteria	D_2__Actinobacteria	D_3__Micrococcales	D_4__Microbacteriaceae	D_5__Leucobacter	D_5__Leucobacter
c1dae0f3e504dac8d2981426338d962b	ASV-1158	0.844055	D_0__Bacteria	D_1__Actinobacteria	D_2__Actinobacteria	D_3__Micrococcales	D_4__Microbacteriaceae	D_5__Candidatus Planktoluna	D_5__Candidatus Planktoluna
c1e6a3b26cc7d12c8f7e22ebb092e001	ASV-1159	1	D_0__Bacteria	D_1__Bacteroidetes	D_2__Bacteroidia	D_3__Bacteroidales	D_4__Bacteroidaceae	D_5__Bacteroides	D_5__Bacteroides
c26126b92ee3d1989473541a5e26a922	ASV-1161	0.839493	D_0__Bacteria	D_1__Verrucomicrobia	D_2__Verrucomicrobiae	D_3__Verrucomicrobiales	D_4__Verrucomicrobiaceae	D_5__Prosthecobacter	D_6__uncultured bacterium
c265107128981b21ed0a2300ad63cf39	ASV-1162	0.805081	D_0__Bacteria	D_1__Actinobacteria	D_2__Actinobacteria	D_3__Micrococcales	D_4__Microbacteriaceae	D_5__uncultured bacterium	D_6__uncultured bacterium
c2e79fe75e04208d673a22d7aaf58e54	ASV-1166	0.999837	D_0__Bacteria	D_1__Proteobacteria	D_2__Gammaproteobacteria	D_3__Enterobacteriales	D_4__Enterobacteriaceae	D_4__Enterobacteriaceae	D_4__Enterobacteriaceae
c2ff36b2c5a388e511460b7edf344920	ASV-1167	1	D_0__Bacteria	D_1__Bacteroidetes	D_2__Bacteroidia	D_3__Flavobacteriales	D_4__Weeksellaceae	D_5__Chryseobacterium	D_5__Chryseobacterium
c30a81a1a0b3cc752fdb1edee192134b	ASV-1168	0.791429	D_0__Bacteria	D_1__Firmicutes	D_2__Clostridia	D_3__Clostridiales	D_4__Lachnospiraceae	D_5__Dorea	D_5__Dorea
c3106538b846841bdef59fc195731b6f	ASV-1169	0.912473	D_0__Bacteria	D_1__Proteobacteria	D_2__Alphaproteobacteria	D_3__Rhizobiales	D_4__A0839	D_5__uncultured bacterium	D_6__uncultured bacterium
c33766d386623db8e71db4e9d44a2f8b	ASV-1170	1	D_0__Bacteria	D_1__Fusobacteria	D_2__Fusobacteriia	D_3__Fusobacteriales	D_4__Fusobacteriaceae	D_5__Fusobacterium	D_5__Fusobacterium
c360a7e1096c42329a5275f02974e44e	ASV-1171	0.99957	D_0__Bacteria	D_1__Actinobacteria	D_2__Actinobacteria	D_3__Micrococcales	D_4__Dermabacteraceae	D_5__Brachybacterium	D_5__Brachybacterium
c3681aadfae08523d9649960cfb0e36c	ASV-1172	0.950457	D_0__Bacteria	D_1__Bacteroidetes	D_2__Bacteroidia	D_3__Flavobacteriales	D_4__Flavobacteriaceae	D_5__Myroides	D_6__Myroides odoratus
c38bc1b787f4ae84dc0240bad48be5a3	ASV-1174	0.999884	D_0__Bacteria	D_1__Firmicutes	D_2__Bacilli	D_3__Bacillales	D_3__Bacillales	D_3__Bacillales	D_3__Bacillales
c3942ab30c442457767e490f2bb716e3	ASV-1175	0.999999	D_0__Bacteria	D_1__Firmicutes	D_2__Bacilli	D_3__Bacillales	D_4__Paenibacillaceae	D_5__Paenibacillus	D_5__Paenibacillus
c39b40285fa23b9bae961dcfa9b81c82	ASV-1176	0.997908	D_0__Bacteria	D_1__Bacteroidetes	D_2__Bacteroidia	D_3__Bacteroidales	D_4__Rikenellaceae	D_5__Rikenellaceae RC9 gut group	D_6__uncultured bacterium
c3b9e9a07d3524d9447dfcd38e89a000	ASV-1178	0.99999	D_0__Bacteria	D_1__Proteobacteria	D_2__Gammaproteobacteria	D_3__Pseudomonadales	D_4__Pseudomonadaceae	D_5__Pseudomonas	D_5__Pseudomonas
c3f77e7a9409250c13f413d44af0a710	ASV-1180	0.919513	D_0__Bacteria	D_1__Bacteroidetes	D_2__Bacteroidia	D_3__Chitinophagales	D_4__Chitinophagaceae	D_5__uncultured	D_5__uncultured
c42cb1b55dcad72e3ae6ba6ef7d478d3	ASV-1183	0.946594	D_0__Bacteria	D_1__Firmicutes	D_2__Bacilli	D_3__Lactobacillales	D_4__Lactobacillaceae	D_5__Lactobacillus	D_6__Lactobacillus sp. oral taxon 052
c43a69a046c3f359770e07919547456e	ASV-1184	0.999995	D_0__Bacteria	D_1__Proteobacteria	D_2__Gammaproteobacteria	D_3__Betaproteobacteriales	D_4__Burkholderiaceae	D_4__Burkholderiaceae	D_4__Burkholderiaceae
c4e448689e25cb1e4371ee3adbb3671a	ASV-1189	0.993892	D_0__Bacteria	D_1__Proteobacteria	D_2__Gammaproteobacteria	D_3__Pseudomonadales	D_4__Moraxellaceae	D_5__Acinetobacter	D_5__Acinetobacter
c4f04055759202686df7f613f23487c5	ASV-1190	0.832265	D_0__Bacteria	D_1__Proteobacteria	D_2__Alphaproteobacteria	D_3__Sphingomonadales	D_4__Sphingomonadaceae	D_5__Sphingomonas	D_5__Sphingomonas
c55921c345b9ecb6218606ccb7b737da	ASV-1192	0.707326	D_0__Bacteria	D_1__Proteobacteria	D_2__Gammaproteobacteria	D_3__Betaproteobacteriales	D_4__Burkholderiaceae	D_5__Comamonas	D_6__Comamonas testosteroni
c5921d573c5e847119f4b4dad9fa9cb6	ASV-1193	0.993498	D_0__Bacteria	D_1__Proteobacteria	D_2__Gammaproteobacteria	D_3__Pseudomonadales	D_4__Pseudomonadaceae	D_5__Pseudomonas	D_5__Pseudomonas
c5b1a3c13e9f73db33a252789f4505fa	ASV-1194	0.999971	D_0__Bacteria	D_1__Bacteroidetes	D_2__Bacteroidia	D_3__Bacteroidales	D_4__Muribaculaceae	D_4__Muribaculaceae	D_4__Muribaculaceae
c628f14d9284fa6ead596ee8c88df662	ASV-1195	0.855761	D_0__Bacteria	D_1__Firmicutes	D_2__Bacilli	D_3__Bacillales	D_4__Paenibacillaceae	D_5__Paenibacillus	D_6__Paenibacillus lautus
c6357b5b5bb8c067c51faad5180b4e99	ASV-1196	0.999972	D_0__Bacteria	D_1__Proteobacteria	D_2__Gammaproteobacteria	D_3__Pseudomonadales	D_4__Moraxellaceae	D_5__Acinetobacter	D_5__Acinetobacter
c68f54240f9a4010c1ac67b0673b6a14	ASV-1201	0.999956	D_0__Bacteria	D_1__Proteobacteria	D_2__Gammaproteobacteria	D_3__Xanthomonadales	D_4__Xanthomonadaceae	D_5__Stenotrophomonas	D_5__Stenotrophomonas
c6d2dc613c7f562cc581348a42582129	ASV-1203	0.88499	D_0__Bacteria	D_1__Proteobacteria	D_2__Gammaproteobacteria	D_3__Enterobacteriales	D_4__Enterobacteriaceae	D_5__Serratia	D_5__Serratia
c6dfd83f025371f4cd24d6df5f893865	ASV-1204	1	D_0__Bacteria	D_1__Cyanobacteria	D_2__Oxyphotobacteria	D_3__Chloroplast	D_3__Chloroplast	D_3__Chloroplast	D_3__Chloroplast
c6e8c324a665640a9ed048aaa46f1bd2	ASV-1205	0.734008	D_0__Bacteria	D_1__Proteobacteria	D_2__Alphaproteobacteria	D_3__Rhizobiales	D_4__Beijerinckiaceae	D_5__Methylobacterium	D_6__uncultured alpha proteobacterium
c700562e9c0a7d098e4ff84c15bfd91c	ASV-1206	0.770456	D_0__Bacteria	D_1__Bacteroidetes	D_2__Bacteroidia	D_3__Bacteroidales	D_4__Paludibacteraceae	D_5__uncultured	D_6__uncultured Bacteroidetes bacterium
c7498c509a3bacfa67db89db5b7d996f	ASV-1208	0.999992	D_0__Bacteria	D_1__Proteobacteria	D_2__Gammaproteobacteria	D_3__Enterobacteriales	D_4__Enterobacteriaceae	D_4__Enterobacteriaceae	D_4__Enterobacteriaceae
c7985a28aa4cf9627133974bee02eb07	ASV-1209	0.86227	D_0__Bacteria	D_1__Spirochaetes	D_2__Spirochaetia	D_3__Spirochaetales	D_4__Spirochaetaceae	D_5__Treponema 2	D_6__Treponema socranskii subsp. socranskii
c79a067a91dbcae47f8e7c016a98db23	ASV-1210	0.973605	D_0__Bacteria	D_1__Bacteroidetes	D_2__Bacteroidia	D_3__Bacteroidales	D_4__Muribaculaceae	D_5__uncultured bacterium	D_6__uncultured bacterium
c7bd69674478466575bf427a641c7fb0	ASV-1211	0.995682	D_0__Bacteria	D_1__Proteobacteria	D_2__Gammaproteobacteria	D_3__Pseudomonadales	D_4__Moraxellaceae	D_5__Acinetobacter	D_5__Acinetobacter
c7de70e7717e20ac9834036705ed9158	ASV-1212	0.999964	D_0__Bacteria	D_1__Proteobacteria	D_2__Gammaproteobacteria	D_3__Xanthomonadales	D_4__Xanthomonadaceae	D_5__Stenotrophomonas	D_5__Stenotrophomonas
c7fad3105c8ffe7f9d38143b96565463	ASV-1213	0.781363	D_0__Bacteria	D_1__Proteobacteria	D_2__Gammaproteobacteria	D_3__Betaproteobacteriales	D_4__Neisseriaceae	D_5__Eikenella	D_6__uncultured bacterium
c873733a1c472c123f8063297a02c773	ASV-1217	0.996505	D_0__Bacteria	D_1__Bacteroidetes	D_2__Bacteroidia	D_3__Flavobacteriales	D_4__Weeksellaceae	D_5__Cloacibacterium	D_5__Cloacibacterium
c87e9c2e61f079190fc404cd3270e8cb	ASV-1218	0.999903	D_0__Bacteria	D_1__Proteobacteria	D_2__Gammaproteobacteria	D_3__Xanthomonadales	D_4__Xanthomonadaceae	D_5__Stenotrophomonas	D_5__Stenotrophomonas
c89126bbc3249c63ccbc28f258084fb9	ASV-1221	0.997798	D_0__Bacteria	D_1__Bacteroidetes	D_2__Bacteroidia	D_3__Flavobacteriales	D_4__Weeksellaceae	D_5__Chryseobacterium	D_5__Chryseobacterium
c8b5aac6fbdf7a71d84b7992b796a2af	ASV-1222	0.999746	D_0__Bacteria	D_1__Elusimicrobia	D_2__Elusimicrobia	D_3__Elusimicrobiales	D_4__Elusimicrobiaceae	D_5__Elusimicrobium	D_6__uncultured bacterium
c97801b7f91ee32fce8bdf9e049c1ee7	ASV-1226	0.999422	D_0__Bacteria	D_1__Firmicutes	D_2__Bacilli	D_3__Bacillales	D_4__Paenibacillaceae	D_5__Paenibacillus	D_5__Paenibacillus
c9c436e5f0bb904d309324e4997cb29d	ASV-1229	0.915821	D_0__Bacteria	D_1__Firmicutes	D_2__Clostridia	D_3__Clostridiales	D_4__Ruminococcaceae	D_5__Ruminiclostridium	D_6__uncultured bacterium
c9d1f32227b7e375b09e6b598133f86f	ASV-1230	0.984639	D_0__Bacteria	D_1__Bacteroidetes	D_2__Bacteroidia	D_3__Bacteroidales	D_4__Prevotellaceae	D_5__Prevotella 7	D_6__metagenome
ca0b027682abda54b384c975b259c848	ASV-1231	1	D_0__Bacteria	D_1__Bacteroidetes	D_2__Bacteroidia	D_3__Sphingobacteriales	D_4__Sphingobacteriaceae	D_5__Sphingobacterium	D_5__Sphingobacterium
ca1a0a7b4a63b7af52a932969b976d5a	ASV-1232	0.997544	D_0__Bacteria	D_1__Proteobacteria	D_2__Gammaproteobacteria	D_3__Xanthomonadales	D_4__Xanthomonadaceae	D_5__Stenotrophomonas	D_5__Stenotrophomonas
cacc82c1c80e2286bb1effddbbedaa4f	ASV-1233	0.999998	D_0__Bacteria	D_1__Firmicutes	D_2__Bacilli	D_3__Bacillales	D_4__Paenibacillaceae	D_5__Paenibacillus	D_5__Paenibacillus
cb0e22d6c2e0e971853dafa2e90001e8	ASV-1234	0.863903	D_0__Bacteria	D_1__Proteobacteria	D_2__Alphaproteobacteria	D_3__Rhodobacterales	D_4__Rhodobacteraceae	D_5__Paracoccus	D_5__Paracoccus
cb5596b3f77d0e3a0865369dffee1e92	ASV-1236	0.999785	D_0__Bacteria	D_1__Actinobacteria	D_2__Actinobacteria	D_3__Micrococcales	D_4__Microbacteriaceae	D_5__Leucobacter	D_5__Leucobacter
cb698f9596c501208f49bf25fbd781e4	ASV-1237	0.99966	D_0__Bacteria	D_1__Actinobacteria	D_2__Actinobacteria	D_3__Corynebacteriales	D_4__Nocardiaceae	D_5__Gordonia	D_5__Gordonia
cba2ed349c5868fa08aca3d3e823edb9	ASV-1239	0.999853	D_0__Bacteria	D_1__Proteobacteria	D_2__Gammaproteobacteria	D_3__Pseudomonadales	D_4__Pseudomonadaceae	D_5__Pseudomonas	D_5__Pseudomonas
cbe0914760b51305f834e1572a1f8b15	ASV-1240	0.715546	D_0__Bacteria	D_1__Firmicutes	D_2__Clostridia	D_3__Clostridiales	D_4__Clostridiales vadinBB60 group	D_5__uncultured Clostridiales bacterium	D_6__uncultured Clostridiales bacterium
cc2be387afc7670cbba1384475b9ebc4	ASV-1242	0.835137	D_0__Bacteria	D_1__Firmicutes	D_2__Bacilli	D_3__Bacillales	D_4__Planococcaceae	D_5__Lysinibacillus	D_5__Lysinibacillus
cd33a31cfc8853d855cfe5992b7081fb	ASV-1247	0.999953	D_0__Bacteria	D_1__Proteobacteria	D_2__Gammaproteobacteria	D_3__Enterobacteriales	D_4__Enterobacteriaceae	D_4__Enterobacteriaceae	D_4__Enterobacteriaceae
cd46e01b7ade82713425c980e460e5ad	ASV-1248	0.988313	D_0__Bacteria	D_1__Firmicutes	D_2__Bacilli	D_3__Lactobacillales	D_4__Lactobacillaceae	D_5__Lactobacillus	D_6__Lactobacillus iners AB-1
cd76c5c02205db155547e3ed19753fdd	ASV-1250	0.99695	D_0__Bacteria	D_1__Proteobacteria	D_2__Gammaproteobacteria	D_3__Pseudomonadales	D_4__Pseudomonadaceae	D_5__Pseudomonas	D_5__Pseudomonas
cda4e6f933bb3108ea3e92f9db411c00	ASV-1251	1	D_0__Bacteria	D_1__Firmicutes	D_2__Bacilli	D_3__Bacillales	D_4__Family XI	D_5__Gemella	D_5__Gemella
cede7c15a131ce29fd8896cdb4afd8f3	ASV-1256	1	D_0__Bacteria	D_1__Deinococcus-Thermus	D_2__Deinococci	D_3__Deinococcales	D_4__Deinococcaceae	D_5__Deinococcus	D_5__Deinococcus
ceec1413832b1758100bb48ac8ac162b	ASV-1257	0.990986	D_0__Bacteria	D_1__Proteobacteria	D_2__Alphaproteobacteria	D_3__Sphingomonadales	D_4__Sphingomonadaceae	D_5__Sphingopyxis	D_5__Sphingopyxis
cf1b0e555e6620a3d882b7657397e126	ASV-1259	0.990608	D_0__Bacteria	D_1__Proteobacteria	D_2__Gammaproteobacteria	D_3__Pseudomonadales	D_4__Moraxellaceae	D_5__Acinetobacter	D_5__Acinetobacter
cf1c154dda5617a313977704c70b4fea	ASV-1260	0.987568	D_0__Bacteria	D_1__Firmicutes	D_2__Bacilli	D_3__Lactobacillales	D_4__Lactobacillaceae	D_5__Lactobacillus	D_6__Lactobacillus sp. oral taxon 052
cfa62373ac93ce37eef240c3bd13c351	ASV-1261	0.991639	D_0__Bacteria	D_1__Dependentiae	D_2__Babeliae	D_3__Babeliales	D_4__uncultured bacterium	D_5__uncultured bacterium	D_6__uncultured bacterium
cfd7667854b3d9d56d275e1992550b18	ASV-1263	0.997911	D_0__Bacteria	D_1__Proteobacteria	D_2__Gammaproteobacteria	D_3__Pseudomonadales	D_4__Pseudomonadaceae	D_5__Pseudomonas	D_5__Pseudomonas
cfdd70bdbf090e219bf771ede00b81bb	ASV-1264	0.99686	D_0__Bacteria	D_1__Proteobacteria	D_2__Gammaproteobacteria	D_3__Pasteurellales	D_4__Pasteurellaceae	D_5__Haemophilus	D_5__Haemophilus
cfeb33d30aa1b73ecca815bc65ff35f0	ASV-1265	0.999991	D_0__Bacteria	D_1__Actinobacteria	D_2__Actinobacteria	D_3__Corynebacteriales	D_4__Corynebacteriaceae	D_5__Corynebacterium 1	D_5__Corynebacterium 1
cfee5d0f36e7ec563e4e52b12e0ef801	ASV-1266	0.99992	D_0__Bacteria	D_1__Proteobacteria	D_2__Gammaproteobacteria	D_3__Enterobacteriales	D_4__Enterobacteriaceae	D_4__Enterobacteriaceae	D_4__Enterobacteriaceae
d0099ee91dbd9830ee9ca81d0ee85747	ASV-1267	0.999842	D_0__Bacteria	D_1__Proteobacteria	D_2__Gammaproteobacteria	D_3__Xanthomonadales	D_4__Xanthomonadaceae	D_5__Stenotrophomonas	D_5__Stenotrophomonas
d0b00bcd1d94c2a928792482ab6b337f	ASV-1271	0.993106	D_0__Bacteria	D_1__Firmicutes	D_2__Bacilli	D_3__Bacillales	D_4__Bacillaceae	D_5__Bacillus	D_5__Bacillus
d0b698c7298bf04110a6d2f220879bfb	ASV-1272	0.953103	D_0__Bacteria	D_1__Bacteroidetes	D_2__Bacteroidia	D_3__Bacteroidales	D_4__Prevotellaceae	D_5__Prevotella 7	D_6__Prevotella melaninogenica
d1c34a872478a4d2afa9ed0e8f79bfb9	ASV-1274	0.983688	D_0__Bacteria	D_1__Bacteroidetes	D_2__Bacteroidia	D_3__Bacteroidales	D_4__Muribaculaceae	D_5__uncultured bacterium	D_6__uncultured bacterium
d2208d27b5df4c53eb547f7ac45f4d6b	ASV-1275	0.999995	D_0__Bacteria	D_1__Bacteroidetes	D_2__Bacteroidia	D_3__Flavobacteriales	D_4__Weeksellaceae	D_5__Chryseobacterium	D_5__Chryseobacterium
d23639d9572d1674448a451a9222c432	ASV-1276	0.917962	D_0__Bacteria	D_1__Spirochaetes	D_2__Leptospirae	D_3__Leptospirales	D_4__Leptospiraceae	D_5__Turneriella	D_6__metagenome
d23fbef2f31d48eda40876cdbc49933a	ASV-1277	0.999998	D_0__Bacteria	D_1__Firmicutes	D_2__Bacilli	D_3__Bacillales	D_4__Staphylococcaceae	D_5__Staphylococcus	D_5__Staphylococcus
d27a3025e2b263f288c9ad9a6e8bdaa1	ASV-1279	0.996015	D_0__Bacteria	D_1__Proteobacteria	D_2__Gammaproteobacteria	D_3__Enterobacteriales	D_4__Enterobacteriaceae	D_5__Providencia	D_5__Providencia
d4cad5da153576e8ced793c6b467486a	ASV-1290	0.999905	D_0__Bacteria	D_1__Proteobacteria	D_2__Gammaproteobacteria	D_3__Xanthomonadales	D_4__Xanthomonadaceae	D_4__Xanthomonadaceae	D_4__Xanthomonadaceae
d50706f84ad2be04b147f0a3b36039d3	ASV-1291	0.746639	D_0__Bacteria	D_1__Proteobacteria	D_2__Gammaproteobacteria	D_3__Pseudomonadales	D_4__Moraxellaceae	D_5__[Agitococcus] lubricus group	D_6__metagenome
d56ebb77864a21ec27bf3d9d2dd51240	ASV-1293	0.951034	D_0__Bacteria	D_1__Firmicutes	D_2__Bacilli	D_3__Bacillales	D_4__Bacillaceae	D_5__Bacillus	D_6__Bacillus thermoamylovorans
d57659ad948b2991a6432b2ca01ec195	ASV-1294	0.999967	D_0__Bacteria	D_1__Proteobacteria	D_2__Gammaproteobacteria	D_3__Xanthomonadales	D_4__Xanthomonadaceae	D_5__Stenotrophomonas	D_5__Stenotrophomonas
d5ff3b6b37c9e68d143b0c92f7bee9b1	ASV-1298	0.999972	D_0__Bacteria	D_1__Proteobacteria	D_2__Gammaproteobacteria	D_3__Betaproteobacteriales	D_4__Burkholderiaceae	D_4__Burkholderiaceae	D_4__Burkholderiaceae
d64d3900fff68de4ea004f18ba50c364	ASV-1299	1	D_0__Bacteria	D_1__Firmicutes	D_2__Clostridia	D_3__Clostridiales	D_4__Family XI	D_5__Parvimonas	D_5__Parvimonas
d65886bee0f292fbbf5fc64ff1bc0b24	ASV-1300	0.992265	D_0__Bacteria	D_1__Proteobacteria	D_2__Gammaproteobacteria	D_3__Pseudomonadales	D_4__Pseudomonadaceae	D_5__Pseudomonas	D_5__Pseudomonas
d691d43a073d9f76da0a7e40296a8221	ASV-1303	0.922329	D_0__Bacteria	D_1__Proteobacteria	D_2__Gammaproteobacteria	D_3__Betaproteobacteriales	D_4__Burkholderiaceae	D_5__Delftia	D_5__Delftia
d6ac540c540579b56ea133216a66eab2	ASV-1304	0.969652	D_0__Bacteria	D_1__Actinobacteria	D_2__Actinobacteria	D_3__Actinomycetales	D_4__Actinomycetaceae	D_5__Flaviflexus	D_6__uncultured bacterium
d6be45afca6371cdd7d012d8ce94ebd8	ASV-1305	1	D_0__Bacteria	D_1__Actinobacteria	D_2__Actinobacteria	D_3__Actinomycetales	D_4__Actinomycetaceae	D_5__Actinomyces	D_5__Actinomyces
d6da9344226ceeca313bdb04e92761b9	ASV-1307	0.788182	D_0__Bacteria	D_1__Bacteroidetes	D_2__Bacteroidia	D_3__Flavobacteriales	D_4__Flavobacteriaceae	D_5__Flavobacterium	D_6__Flavobacterium sp. RCC2397
d70bd64edc0672b74dee70fad8437752	ASV-1309	1	D_0__Bacteria	D_1__Cyanobacteria	D_2__Oxyphotobacteria	D_3__Chloroplast	D_3__Chloroplast	D_3__Chloroplast	D_3__Chloroplast
d73835da51464de444e732fe62aec643	ASV-1311	0.999126	D_0__Bacteria	D_1__Firmicutes	D_2__Bacilli	D_3__Bacillales	D_4__Bacillaceae	D_5__Bacillus	D_5__Bacillus
d738c260a421aa4bb11c38e0e34fbf41	ASV-1312	0.99986	D_0__Bacteria	D_1__Proteobacteria	D_2__Gammaproteobacteria	D_3__Pseudomonadales	D_4__Pseudomonadaceae	D_5__Pseudomonas	D_5__Pseudomonas
d79718c02e1b373983ca27657fe956b3	ASV-1314	0.999999	D_0__Bacteria	D_1__Bacteroidetes	D_2__Bacteroidia	D_3__Bacteroidales	D_4__Bacteroidaceae	D_5__Bacteroides	D_5__Bacteroides
d7a2a88bd85976dd93c7f5fb72a0f864	ASV-1315	0.99986	D_0__Bacteria	D_1__Proteobacteria	D_2__Gammaproteobacteria	D_3__Enterobacteriales	D_4__Enterobacteriaceae	D_4__Enterobacteriaceae	D_4__Enterobacteriaceae
d7ba9cfd6c29792cf5fbb0bd8557f244	ASV-1316	0.99996	D_0__Bacteria	D_1__Proteobacteria	D_2__Gammaproteobacteria	D_3__Enterobacteriales	D_4__Enterobacteriaceae	D_4__Enterobacteriaceae	D_4__Enterobacteriaceae
d7cb0c4566131ea6bd100bc610683e5c	ASV-1317	0.99939	D_0__Bacteria	D_1__Proteobacteria	D_2__Alphaproteobacteria	D_3__Rickettsiales	D_4__Mitochondria	D_4__Mitochondria	D_4__Mitochondria
d8264276a0301fe25e0c7720d5a5a48c	ASV-1320	0.999998	D_0__Bacteria	D_1__Proteobacteria	D_2__Gammaproteobacteria	D_3__Pseudomonadales	D_4__Pseudomonadaceae	D_5__Pseudomonas	D_5__Pseudomonas
d85020ad70f79998aa3b7530f52a7736	ASV-1322	0.986232	D_0__Bacteria	D_1__Firmicutes	D_2__Clostridia	D_3__Clostridiales	D_4__Lachnospiraceae	D_5__Lachnospiraceae NK4A136 group	D_5__Lachnospiraceae NK4A136 group
d9111f780933a0eb1f13666c83542059	ASV-1330	0.970526	D_0__Bacteria	D_1__Acidobacteria	D_2__Subgroup 6	D_3__metagenome	D_4__metagenome	D_5__metagenome	D_6__metagenome
d9eed15171ba289be10dde51194b580e	ASV-1332	0.999999	D_0__Bacteria	D_1__Bacteroidetes	D_2__Bacteroidia	D_3__Flavobacteriales	D_4__Flavobacteriaceae	D_5__Flavobacterium	D_5__Flavobacterium
da024e75416b238b5c72834964e14e62	ASV-1333	0.801368	D_0__Bacteria	D_1__Proteobacteria	D_2__Gammaproteobacteria	D_3__Pseudomonadales	D_4__Moraxellaceae	D_5__Alkanindiges	D_5__Alkanindiges
da2b9ce8a775d5a1cb7aacbf542841bd	ASV-1334	0.999984	D_0__Bacteria	D_1__Bacteroidetes	D_2__Bacteroidia	D_3__Flavobacteriales	D_4__Weeksellaceae	D_5__Chryseobacterium	D_5__Chryseobacterium
da741f2fcfe942866ec1ad855b84494e	ASV-1336	0.999747	D_0__Bacteria	D_1__Proteobacteria	D_2__Gammaproteobacteria	D_3__Xanthomonadales	D_4__Xanthomonadaceae	D_5__Stenotrophomonas	D_5__Stenotrophomonas
da9de212f1b21a7f18815945b628bab1	ASV-1337	0.888056	D_0__Bacteria	D_1__Proteobacteria	D_2__Alphaproteobacteria	D_3__Sphingomonadales	D_4__Sphingomonadaceae	D_5__Sphingomonas	D_5__Sphingomonas
dadbb2e9f089a071174b3c91010e1b52	ASV-1338	0.707171	D_0__Bacteria	D_1__Actinobacteria	D_2__Actinobacteria	D_3__Micrococcales	D_4__Micrococcaceae	D_5__Arthrobacter	D_5__Arthrobacter
db3b841ffbe72c5c20668246cde33937	ASV-1340	0.999996	D_0__Bacteria	D_1__Bacteroidetes	D_2__Bacteroidia	D_3__Flavobacteriales	D_4__Weeksellaceae	D_5__Chryseobacterium	D_5__Chryseobacterium
db431a73f1abbf372b647689d257f143	ASV-1341	0.706396	D_0__Bacteria	D_1__Proteobacteria	D_2__Gammaproteobacteria	D_3__Betaproteobacteriales	D_4__Burkholderiaceae	D_5__Acidovorax	D_5__Acidovorax
db9d879bc08ca77fe2c4e54269a3dddf	ASV-1345	0.941194	D_0__Bacteria	D_1__Actinobacteria	D_2__Actinobacteria	D_3__Corynebacteriales	D_4__Corynebacteriaceae	D_5__Lawsonella	D_6__uncultured bacterium
dc1e86db59b8b57c885155615b9788c7	ASV-1349	0.999974	D_0__Bacteria	D_1__Proteobacteria	D_2__Gammaproteobacteria	D_3__Xanthomonadales	D_4__Xanthomonadaceae	D_5__Stenotrophomonas	D_5__Stenotrophomonas
dcf063c9f7ca08a9ebaccc11f91b9cfb	ASV-1351	0.983136	D_0__Bacteria	D_1__Proteobacteria	D_2__Gammaproteobacteria	D_3__Pseudomonadales	D_4__Moraxellaceae	D_5__Acinetobacter	D_5__Acinetobacter
dd1b7f0afcfca1df0f341790f1a2c1e1	ASV-1353	1	D_0__Bacteria	D_1__Bacteroidetes	D_2__Bacteroidia	D_3__Sphingobacteriales	D_4__Sphingobacteriaceae	D_5__Sphingobacterium	D_5__Sphingobacterium
dd452094efd01d7e12390df1600a5a22	ASV-1354	0.999967	D_0__Bacteria	D_1__Proteobacteria	D_2__Gammaproteobacteria	D_3__Enterobacteriales	D_4__Enterobacteriaceae	D_4__Enterobacteriaceae	D_4__Enterobacteriaceae
ddbb3a2a7d6486a2201bb8770feb0a6d	ASV-1359	1	D_0__Bacteria	D_1__Cyanobacteria	D_2__Oxyphotobacteria	D_3__Chloroplast	D_3__Chloroplast	D_3__Chloroplast	D_3__Chloroplast
ddca8e387ff060acc71c8339eb7ce59e	ASV-1360	0.99999	D_0__Bacteria	D_1__Proteobacteria	D_2__Alphaproteobacteria	D_3__Rhizobiales	D_4__Rhizobiaceae	D_4__Rhizobiaceae	D_4__Rhizobiaceae
dde6d3e36af306c913854a9cf0ddf248	ASV-1362	0.999631	D_0__Bacteria	D_1__Proteobacteria	D_2__Gammaproteobacteria	D_3__Betaproteobacteriales	D_4__Burkholderiaceae	D_5__Ralstonia	D_5__Ralstonia
ddf3f396dcbd30c85f04b76fd411c7f5	ASV-1363	0.999978	D_0__Bacteria	D_1__Proteobacteria	D_2__Gammaproteobacteria	D_3__Enterobacteriales	D_4__Enterobacteriaceae	D_4__Enterobacteriaceae	D_4__Enterobacteriaceae
de0140752c65e8107d0cf1a6a1309b51	ASV-1364	0.990046	D_0__Bacteria	D_1__Proteobacteria	D_2__Gammaproteobacteria	D_3__Enterobacteriales	D_4__Enterobacteriaceae	D_5__Escherichia-Shigella	D_5__Escherichia-Shigella
de33ac57a82b640c51ea5ad4d3a4239a	ASV-1365	0.999994	D_0__Bacteria	D_1__Proteobacteria	D_2__Gammaproteobacteria	D_3__Alteromonadales	D_4__Shewanellaceae	D_5__Shewanella	D_5__Shewanella
deb8b2f88d2816b2bb9291965c744084	ASV-1367	0.933504	D_0__Bacteria	D_1__Proteobacteria	D_2__Gammaproteobacteria	D_3__Betaproteobacteriales	D_4__Burkholderiaceae	D_5__Schlegelella	D_6__uncultured bacterium
df6485f0c59f870ffa34796e56205884	ASV-1373	0.999998	D_0__Bacteria	D_1__Proteobacteria	D_2__Gammaproteobacteria	D_3__Betaproteobacteriales	D_4__Burkholderiaceae	D_4__Burkholderiaceae	D_4__Burkholderiaceae
df72998479c8b1228c5c3943f047680b	ASV-1374	1	D_0__Bacteria	D_1__Actinobacteria	D_2__Actinobacteria	D_3__Actinomycetales	D_4__Actinomycetaceae	D_5__Actinomyces	D_5__Actinomyces
df8b7f69a4f22ad8f6b629f98ee38c7e	ASV-1375	0.996797	D_0__Bacteria	D_1__Proteobacteria	D_2__Gammaproteobacteria	D_3__Pseudomonadales	D_4__Moraxellaceae	D_5__Acinetobacter	D_5__Acinetobacter
dfba68ef0fd0e712608eb2a0078013a7	ASV-1376	1	D_0__Bacteria	D_1__Actinobacteria	D_2__Coriobacteriia	D_3__Coriobacteriales	D_4__Coriobacteriaceae	D_5__Collinsella	D_5__Collinsella
e09c8dd195045e546aaa25a077f4294c	ASV-1381	1	D_0__Bacteria	D_1__Firmicutes	D_2__Bacilli	D_3__Lactobacillales	D_4__Streptococcaceae	D_5__Streptococcus	D_5__Streptococcus
e15f1a382608820e87c4d4ea8abe549f	ASV-1384	0.99794	D_0__Bacteria	D_1__Actinobacteria	D_2__Actinobacteria	D_3__Pseudonocardiales	D_4__Pseudonocardiaceae	D_5__Saccharopolyspora	D_5__Saccharopolyspora
e19ce815c8643b851715aba05acf960b	ASV-1385	1	D_0__Bacteria	D_1__Firmicutes	D_2__Negativicutes	D_3__Selenomonadales	D_4__Veillonellaceae	D_4__Veillonellaceae	D_4__Veillonellaceae
e1ab587342e5f9b8a56dd81ee75c667d	ASV-1386	0.752738	D_0__Bacteria	D_1__Patescibacteria	D_2__Parcubacteria	D_3__uncultured bacterium	D_4__uncultured bacterium	D_5__uncultured bacterium	D_6__uncultured bacterium
e1c528b3abe57209d1f7c5afd83fa20c	ASV-1387	0.839094	D_0__Bacteria	D_1__Bacteroidetes	D_2__Bacteroidia	D_3__Bacteroidales	D_4__Muribaculaceae	D_5__uncultured bacterium	D_6__uncultured bacterium
e1e61621b26b3402b4032f4ac8051c71	ASV-1389	0.993779	D_0__Bacteria	D_1__Proteobacteria	D_2__Gammaproteobacteria	D_3__Pseudomonadales	D_4__Moraxellaceae	D_5__Acinetobacter	D_5__Acinetobacter
e1f6cc78353bcdbb6f9e12650bd5e2f2	ASV-1390	0.969559	D_0__Bacteria	D_1__Actinobacteria	D_2__Actinobacteria	D_3__Corynebacteriales	D_4__Corynebacteriaceae	D_5__Corynebacterium 1	D_5__Corynebacterium 1
e1fbc3b4c6f7521d3177bc8885d88041	ASV-1391	0.998175	D_0__Bacteria	D_1__Proteobacteria	D_2__Gammaproteobacteria	D_3__Enterobacteriales	D_4__Enterobacteriaceae	D_4__Enterobacteriaceae	D_4__Enterobacteriaceae
e20689a9b204a2d730935359e2001d50	ASV-1392	0.999994	D_0__Bacteria	D_1__Proteobacteria	D_2__Gammaproteobacteria	D_3__Pseudomonadales	D_4__Pseudomonadaceae	D_5__Pseudomonas	D_5__Pseudomonas
e2615f336dc9b437f2641dbdc9a013c9	ASV-1395	0.999933	D_0__Bacteria	D_1__Proteobacteria	D_2__Alphaproteobacteria	D_3__Caulobacterales	D_4__Caulobacteraceae	D_5__Brevundimonas	D_5__Brevundimonas
e2691b3777d34dbe23d22f7682d4f4b7	ASV-1396	1	D_0__Bacteria	D_1__Proteobacteria	D_2__Gammaproteobacteria	D_3__Pseudomonadales	D_4__Moraxellaceae	D_5__Acinetobacter	D_5__Acinetobacter
e27680d4009f98f30248d823bc17fb8e	ASV-1397	0.927654	D_0__Bacteria	D_1__Proteobacteria	D_2__Gammaproteobacteria	D_3__Pasteurellales	D_4__Pasteurellaceae	D_5__Haemophilus	D_5__Haemophilus
e2fcc92ed4f145071525b58f2f750e39	ASV-1400	0.999999	D_0__Bacteria	D_1__Firmicutes	D_2__Bacilli	D_3__Bacillales	D_3__Bacillales	D_3__Bacillales	D_3__Bacillales
e351e2e130226c2266988a70b466935a	ASV-1401	0.971932	D_0__Bacteria	D_1__Proteobacteria	D_2__Alphaproteobacteria	D_3__Sphingomonadales	D_4__Sphingomonadaceae	D_5__Novosphingobium	D_5__Novosphingobium
e3acd1847381805fd9cf7f67f238c142	ASV-1404	0.963273	D_0__Bacteria	D_1__Bacteroidetes	D_2__Bacteroidia	D_3__Bacteroidales	D_4__Muribaculaceae	D_5__uncultured bacterium	D_6__uncultured bacterium
e3ed57376f1cfca1ad03018726a048c9	ASV-1406	0.991349	D_0__Bacteria	D_1__Proteobacteria	D_2__Gammaproteobacteria	D_3__Enterobacteriales	D_4__Enterobacteriaceae	D_5__Escherichia-Shigella	D_5__Escherichia-Shigella
e48fbc4ab4ca65e502c4c67d38b8c166	ASV-1407	0.923015	D_0__Bacteria	D_1__Proteobacteria	D_2__Gammaproteobacteria	D_3__Betaproteobacteriales	D_4__Burkholderiaceae	D_5__Delftia	D_5__Delftia
e5099045762067b5a64109363090fab3	ASV-1409	0.995665	D_0__Bacteria	D_1__Proteobacteria	D_2__Gammaproteobacteria	D_3__Enterobacteriales	D_4__Enterobacteriaceae	D_5__Providencia	D_5__Providencia
e5114ee18a442fb3ed8ed53a422ceedb	ASV-1410	0.721241	D_0__Bacteria	D_1__Proteobacteria	D_2__Alphaproteobacteria	D_3__Caulobacterales	D_4__Caulobacteraceae	D_5__uncultured	D_6__uncultured alpha proteobacterium
e55f7ffdc508fc02e0ce54bfb21e6038	ASV-1412	0.999927	D_0__Bacteria	D_1__Firmicutes	D_2__Bacilli	D_3__Bacillales	D_4__Family XII	D_5__Exiguobacterium	D_5__Exiguobacterium
e5724c73347cf2cf30e9fd31cca8c069	ASV-1413	1	D_0__Bacteria	D_1__Bacteroidetes	D_2__Bacteroidia	D_3__Sphingobacteriales	D_4__Sphingobacteriaceae	D_5__Sphingobacterium	D_5__Sphingobacterium
e596926dfe1985b44e4186bdc1ad635a	ASV-1414	0.910612	D_0__Bacteria	D_1__Proteobacteria	D_2__Gammaproteobacteria	D_3__Betaproteobacteriales	D_4__Burkholderiaceae	D_5__Delftia	D_5__Delftia
e5979a7911db58fb427ce483ed9bdc37	ASV-1415	0.999965	D_0__Bacteria	D_1__Proteobacteria	D_2__Gammaproteobacteria	D_3__Pseudomonadales	D_4__Moraxellaceae	D_5__Acinetobacter	D_5__Acinetobacter
e5a02df6f452fe6b0fb5636d17a7a0b4	ASV-1416	0.991926	D_0__Bacteria	D_1__Bacteroidetes	D_2__Bacteroidia	D_3__Chitinophagales	D_4__Chitinophagaceae	D_5__uncultured	D_5__uncultured
e5d49fa90328817f763cd8e8f5b0eab1	ASV-1417	0.977378	D_0__Bacteria	D_1__Bacteroidetes	D_2__Bacteroidia	D_3__Bacteroidales	D_4__Prevotellaceae	D_5__Alloprevotella	D_6__Alloprevotella tannerae
e5e45fe5960b838c45765068621efcd5	ASV-1418	0.995229	D_0__Bacteria	D_1__Bacteroidetes	D_2__Bacteroidia	D_3__Sphingobacteriales	D_4__Sphingobacteriaceae	D_5__Pedobacter	D_5__Pedobacter
e6dc70991a0eab443745beb8b8cab14a	ASV-1423	0.995635	D_0__Bacteria	D_1__Planctomycetes	D_2__Planctomycetacia	D_3__Planctomycetales	D_4__Rubinisphaeraceae	D_5__SH-PL14	D_6__uncultured bacterium
e6f6be4ccfb278fe562ca7dffb543652	ASV-1425	0.769658	D_0__Bacteria	D_1__Actinobacteria	D_2__Actinobacteria	D_3__Micrococcales	D_4__Micrococcaceae	D_5__Kocuria	D_6__Kocuria rhizophila
e6f9d7b96ec36e6686d5b94208c6194b	ASV-1426	0.943229	D_0__Bacteria	D_1__Bacteroidetes	D_2__Bacteroidia	D_3__Flavobacteriales	D_4__Flavobacteriaceae	D_5__Myroides	D_6__Myroides odoratus
e7142feb387f929ee101779e66677cb9	ASV-1427	1	D_0__Bacteria	D_1__Actinobacteria	D_2__Actinobacteria	D_3__Actinomycetales	D_4__Actinomycetaceae	D_5__Actinomyces	D_5__Actinomyces
e75f8f8ef72a0b6206442c5080ffcac0	ASV-1430	0.989642	D_0__Bacteria	D_1__Proteobacteria	D_2__Gammaproteobacteria	D_3__Pseudomonadales	D_4__Moraxellaceae	D_5__Acinetobacter	D_5__Acinetobacter
e795fed13ead27da7c3bedd15b4a59c1	ASV-1431	1	D_0__Bacteria	D_1__Actinobacteria	D_2__Actinobacteria	D_3__Corynebacteriales	D_4__Nocardiaceae	D_5__Rhodococcus	D_5__Rhodococcus
e81ab78fbb78d36951a48462008e4019	ASV-1434	0.926691	D_0__Bacteria	D_1__Proteobacteria	D_2__Gammaproteobacteria	D_3__Betaproteobacteriales	D_4__Burkholderiaceae	D_5__Delftia	D_5__Delftia
e87373e06efa44aea3b364f0a8c331aa	ASV-1436	1	D_0__Bacteria	D_1__Bacteroidetes	D_2__Bacteroidia	D_3__Sphingobacteriales	D_4__Sphingobacteriaceae	D_5__Sphingobacterium	D_5__Sphingobacterium
e891dee4a320db6aa30027688f18778c	ASV-1437	1	D_0__Bacteria	D_1__Proteobacteria	D_2__Gammaproteobacteria	D_3__Pseudomonadales	D_4__Moraxellaceae	D_5__Acinetobacter	D_5__Acinetobacter
e9239125c6ba63cae1822e8da4905483	ASV-1438	0.755336	D_0__Bacteria	D_1__Bacteroidetes	D_2__Bacteroidia	D_3__Bacteroidales	D_4__Tannerellaceae	D_5__Parabacteroides	D_6__Parabacteroides distasonis
e92e9e21eab765c6ada40b76b7df1e0c	ASV-1439	1	D_0__Bacteria	D_1__Actinobacteria	D_2__Actinobacteria	D_3__Micrococcales	D_4__Micrococcaceae	D_5__Rothia	D_5__Rothia
e94caacad267f17d703354b52a027eca	ASV-1441	0.825099	D_0__Bacteria	D_1__Actinobacteria	D_2__Actinobacteria	D_3__Micrococcales	D_4__Microbacteriaceae	D_5__Leucobacter	D_5__Leucobacter
e952ac57af197a320c22ecec62384f1c	ASV-1442	0.999895	D_0__Bacteria	D_1__Firmicutes	D_2__Clostridia	D_3__Clostridiales	D_4__Lachnospiraceae	D_5__Johnsonella	D_6__Johnsonella ignava ATCC 51276
e962d48dfd6bf7a46ff800d54c976500	ASV-1443	0.978783	D_0__Bacteria	D_1__Bacteroidetes	D_2__Bacteroidia	D_3__Cytophagales	D_4__Cytophagaceae	D_5__Cytophaga	D_6__metagenome
e977b84a3121133b11aee91f43db7efc	ASV-1444	0.707154	D_0__Bacteria	D_1__Firmicutes	D_2__Clostridia	D_3__Clostridiales	D_4__Family XI	D_5__Anaerococcus	D_6__uncultured bacterium
e9890b6fe6b7f4e2377de80fdf4ed5df	ASV-1445	0.999998	D_0__Bacteria	D_1__Bacteroidetes	D_2__Bacteroidia	D_3__Bacteroidales	D_4__Dysgonomonadaceae	D_5__Proteiniphilum	D_5__Proteiniphilum
ea5e6188b7b3bc6728e0853a9c705985	ASV-1447	0.999998	D_0__Bacteria	D_1__Proteobacteria	D_2__Gammaproteobacteria	D_3__Xanthomonadales	D_4__Xanthomonadaceae	D_5__Stenotrophomonas	D_5__Stenotrophomonas
ea866b0e596c8e67a80995942fc622f5	ASV-1450	0.999999	D_0__Bacteria	D_1__Proteobacteria	D_2__Gammaproteobacteria	D_3__Pseudomonadales	D_4__Moraxellaceae	D_5__Acinetobacter	D_5__Acinetobacter
ea9efb3e88c46914dc26d7644444be0c	ASV-1452	0.999425	D_0__Bacteria	D_1__Lentisphaerae	D_2__Lentisphaeria	D_3__Victivallales	D_4__PRD18C08	D_5__uncultured bacterium	D_6__uncultured bacterium
eaf70dcc7388cdf86166754215e8c2a2	ASV-1455	0.999933	D_0__Bacteria	D_1__Proteobacteria	D_2__Gammaproteobacteria	D_3__Pseudomonadales	D_4__Moraxellaceae	D_5__Acinetobacter	D_5__Acinetobacter
eb2f18eb5d9bfb2860de6b64f7971189	ASV-1456	0.997734	D_0__Bacteria	D_1__Proteobacteria	D_2__Alphaproteobacteria	D_3__Rhizobiales	D_4__Xanthobacteraceae	D_5__Bradyrhizobium	D_5__Bradyrhizobium
eb429fd8ce0c163168da95baa0a95d6e	ASV-1457	0.998254	D_0__Bacteria	D_1__Proteobacteria	D_2__Gammaproteobacteria	D_3__Alteromonadales	D_4__Alteromonadaceae	D_5__Rheinheimera	D_5__Rheinheimera
eb76d4566b46604fafc1a099155b36b8	ASV-1458	0.999883	D_0__Bacteria	D_1__Proteobacteria	D_2__Gammaproteobacteria	D_3__Xanthomonadales	D_4__Xanthomonadaceae	D_5__Stenotrophomonas	D_5__Stenotrophomonas
eb87bb62ab6369d89dbeadc99b001827	ASV-1460	0.98939	D_0__Bacteria	D_1__Firmicutes	D_2__Negativicutes	D_3__Selenomonadales	D_4__Veillonellaceae	D_5__uncultured	D_6__Propionispora sp.
ebab96ebbfdebe6776c1670fff634581	ASV-1461	0.999997	D_0__Bacteria	D_1__Bacteroidetes	D_2__Bacteroidia	D_3__Bacteroidales	D_4__Dysgonomonadaceae	D_5__Proteiniphilum	D_5__Proteiniphilum
ebd912e12fbf0bda7a5393a9ff2a8b4e	ASV-1462	0.99992	D_0__Bacteria	D_1__Bacteroidetes	D_2__Bacteroidia	D_3__Flavobacteriales	D_4__Weeksellaceae	D_5__Chryseobacterium	D_5__Chryseobacterium
ec30ea29a925f7e73c47ed5962707026	ASV-1468	0.999981	D_0__Bacteria	D_1__Proteobacteria	D_2__Gammaproteobacteria	D_3__Betaproteobacteriales	D_4__Burkholderiaceae	D_4__Burkholderiaceae	D_4__Burkholderiaceae
ec401eab818f8942fe0c25baca538930	ASV-1470	0.962946	D_0__Bacteria	D_1__Firmicutes	D_2__Clostridia	D_3__Clostridiales	D_4__Lachnospiraceae	D_5__Anaerocolumna	D_6__uncultured bacterium
ec4075339e16f5cd45fd5a7955596899	ASV-1471	1	D_0__Bacteria	D_1__Bacteroidetes	D_2__Bacteroidia	D_3__Bacteroidales	D_4__Bacteroidaceae	D_5__Bacteroides	D_5__Bacteroides
ec428ae3f4595a0b1963aea156e42e15	ASV-1472	0.990018	D_0__Bacteria	D_1__Proteobacteria	D_2__Alphaproteobacteria	D_3__Sphingomonadales	D_4__Sphingomonadaceae	D_5__Novosphingobium	D_5__Novosphingobium
ec5476aee520ac0feeb4de4497e54cde	ASV-1474	0.716895	D_0__Bacteria	D_1__Actinobacteria	D_2__Actinobacteria	D_3__Corynebacteriales	D_4__Corynebacteriaceae	D_5__Corynebacterium	D_5__Corynebacterium
ec9d0f20c8c61eb5032d07937cf1af3c	ASV-1476	0.983329	D_0__Bacteria	D_1__Actinobacteria	D_2__Actinobacteria	D_3__Micrococcales	D_4__Dermacoccaceae	D_5__Dermacoccus	D_5__Dermacoccus
ed3d003ddc7f1bd4004caa82c79c9702	ASV-1479	0.99697	D_0__Bacteria	D_1__Proteobacteria	D_2__Gammaproteobacteria	D_3__Enterobacteriales	D_4__Enterobacteriaceae	D_5__Providencia	D_5__Providencia
ee0951db8e7358cb4b520b513e530e5a	ASV-1481	0.992057	D_0__Bacteria	D_1__Firmicutes	D_2__Bacilli	D_3__Bacillales	D_4__Bacillaceae	D_5__Bacillus	D_5__Bacillus
ee1fe3cd6fd6b17c7345cf2d1f60a26a	ASV-1482	1	D_0__Bacteria	D_1__Proteobacteria	D_2__Alphaproteobacteria	D_3__Caulobacterales	D_4__Caulobacteraceae	D_5__Brevundimonas	D_5__Brevundimonas
ee71b9ec336eda8761b6d6508fd8b8cf	ASV-1483	0.926865	D_0__Bacteria	D_1__Bacteroidetes	D_2__Bacteroidia	D_3__Flavobacteriales	D_4__Flavobacteriaceae	D_5__Flavobacterium	D_6__Flavobacterium ceti
ef3ffa0b80293ac7cd53ffc6c13dacfc	ASV-1487	0.872272	D_0__Bacteria	D_1__Proteobacteria	D_2__Gammaproteobacteria	D_3__Xanthomonadales	D_4__Xanthomonadaceae	D_5__Thermomonas	D_6__uncultured bacterium
efb8602f3d0765aaf09b975799823da9	ASV-1489	0.999165	D_0__Bacteria	D_1__Proteobacteria	D_2__Gammaproteobacteria	D_3__Enterobacteriales	D_4__Enterobacteriaceae	D_4__Enterobacteriaceae	D_4__Enterobacteriaceae
efbaafb6f7e561006816e2b97f46c317	ASV-1490	0.995711	D_0__Bacteria	D_1__Proteobacteria	D_2__Alphaproteobacteria	D_3__Rhizobiales	D_4__Hyphomicrobiaceae	D_5__Hyphomicrobium	D_5__Hyphomicrobium
f03ea5462f19aba3632e17400303d58d	ASV-1494	0.89081	D_0__Bacteria	D_1__Tenericutes	D_2__Mollicutes	D_3__Mollicutes RF39	D_4__uncultured rumen bacterium	D_5__uncultured rumen bacterium	D_6__uncultured rumen bacterium
f047ea50e0a4e2bff402edaa6b31a9f9	ASV-1495	0.825403	D_0__Bacteria	D_1__Proteobacteria	D_2__Alphaproteobacteria	D_3__Rhizobiales	D_4__Beijerinckiaceae	D_5__uncultured	D_6__uncultured Methylocella sp.
f142c2a74603f0ca3f721081d6e9f10c	ASV-1496	0.847114	D_0__Bacteria	D_1__Chloroflexi	D_2__Anaerolineae	D_3__Anaerolineales	D_4__Anaerolineaceae	D_5__Longilinea	D_5__Longilinea
f16e45a18ffd16d7d372602fdc1366a2	ASV-1498	0.999994	D_0__Bacteria	D_1__Proteobacteria	D_2__Gammaproteobacteria	D_3__Enterobacteriales	D_4__Enterobacteriaceae	D_4__Enterobacteriaceae	D_4__Enterobacteriaceae
f19585a02588ecb00197f257a72f96ea	ASV-1500	0.986701	D_0__Bacteria	D_1__Bacteroidetes	D_2__Bacteroidia	D_3__Bacteroidales	D_4__Rikenellaceae	D_5__Alistipes	D_6__Alistipes obesi
f23c926e40c853ba96247511d56c4c5c	ASV-1503	0.877561	D_0__Bacteria	D_1__Proteobacteria	D_2__Gammaproteobacteria	D_3__Betaproteobacteriales	D_4__Burkholderiaceae	D_5__Undibacterium	D_6__uncultured bacterium
f2e4355abb553aed0f53a97b59f2acf2	ASV-1508	0.999974	D_0__Bacteria	D_1__Proteobacteria	D_2__Gammaproteobacteria	D_3__Enterobacteriales	D_4__Enterobacteriaceae	D_4__Enterobacteriaceae	D_4__Enterobacteriaceae
f34a003dd8dcba8e358c1e1c8b633a46	ASV-1514	0.976791	D_0__Bacteria	D_1__Proteobacteria	D_2__Alphaproteobacteria	D_3__Caulobacterales	D_4__Parvularculaceae	D_5__Amphiplicatus	D_6__uncultured bacterium
f3a9e69bd296dd5d39ffecc544b36f25	ASV-1515	1	D_0__Bacteria	D_1__Fusobacteria	D_2__Fusobacteriia	D_3__Fusobacteriales	D_4__Fusobacteriaceae	D_5__Fusobacterium	D_5__Fusobacterium
f3ae6b459eaf4b550c63e902f3417605	ASV-1516	0.924599	D_0__Bacteria	D_1__Actinobacteria	D_2__Actinobacteria	D_3__Corynebacteriales	D_4__Corynebacteriaceae	D_5__Corynebacterium 1	D_5__Corynebacterium 1
f3b8ef8dc0e15ca0fc393d4489b0002a	ASV-1517	0.961234	D_0__Bacteria	D_1__Proteobacteria	D_2__Alphaproteobacteria	D_3__Rhizobiales	D_4__Rhizobiaceae	D_5__Ochrobactrum	D_5__Ochrobactrum
f3b9cecc06cf0c99e801d491b67de2cc	ASV-1518	0.824366	D_0__Bacteria	D_1__Firmicutes	D_2__Clostridia	D_3__Clostridiales	D_4__Peptostreptococcaceae	D_5__[Eubacterium] yurii group	D_6__uncultured bacterium
f3db38ba7acbfd438ff33cae3f393630	ASV-1519	0.73283	D_0__Bacteria	D_1__Dependentiae	D_2__Babeliae	D_3__Babeliales	D_4__Vermiphilaceae	D_5__uncultured Candidatus Dependentiae bacterium	D_6__uncultured Candidatus Dependentiae bacterium
f3e2b405f8405f9da00b67b71ca83976	ASV-1520	0.999956	D_0__Bacteria	D_1__Proteobacteria	D_2__Alphaproteobacteria	D_3__Caulobacterales	D_4__Caulobacteraceae	D_5__Brevundimonas	D_5__Brevundimonas
f3fa780758f9480db7a6be30c99c0fc3	ASV-1521	0.726268	D_0__Bacteria	D_1__Actinobacteria	D_2__Thermoleophilia	D_3__Gaiellales	D_4__uncultured	D_5__uncultured organism	D_6__uncultured organism
f422c18c1b2f76cf392fdf425c3d141f	ASV-1522	0.993845	D_0__Bacteria	D_1__Proteobacteria	D_2__Gammaproteobacteria	D_3__Pseudomonadales	D_4__Pseudomonadaceae	D_5__Pseudomonas	D_5__Pseudomonas
f4591c66cb631efd5a6cddb1f2d03edc	ASV-1523	0.997765	D_0__Bacteria	D_1__Proteobacteria	D_2__Gammaproteobacteria	D_3__Enterobacteriales	D_4__Enterobacteriaceae	D_4__Enterobacteriaceae	D_4__Enterobacteriaceae
f465c8303b09f0b63a1ca90f042a8ad0	ASV-1524	0.778717	D_0__Bacteria	D_1__Bacteroidetes	D_2__Bacteroidia	D_3__Bacteroidales	D_4__Paludibacteraceae	D_5__H1	D_6__uncultured bacterium
f4bcc8526b7bb3c237da1b9af0c8bb72	ASV-1526	0.850936	D_0__Bacteria	D_1__Verrucomicrobia	D_2__Verrucomicrobiae	D_3__Verrucomicrobiales	D_4__Verrucomicrobiaceae	D_5__Brevifollis	D_6__uncultured bacterium
f4e306e6aa0eb2719506798dbb1f0e92	ASV-1527	0.999924	D_0__Bacteria	D_1__Proteobacteria	D_2__Gammaproteobacteria	D_3__Enterobacteriales	D_4__Enterobacteriaceae	D_4__Enterobacteriaceae	D_4__Enterobacteriaceae
f52e34a07ff2e814f50950ea181cb271	ASV-1528	0.999968	D_0__Bacteria	D_1__Proteobacteria	D_2__Gammaproteobacteria	D_3__Pseudomonadales	D_4__Moraxellaceae	D_5__Acinetobacter	D_5__Acinetobacter
f5b36d223324383df303174975ce46d5	ASV-1530	0.989956	D_0__Bacteria	D_1__Proteobacteria	D_2__Gammaproteobacteria	D_3__Betaproteobacteriales	D_4__Burkholderiaceae	D_5__Ralstonia	D_5__Ralstonia
f5e0597bc959b255335464e3f168c692	ASV-1532	0.995967	D_0__Bacteria	D_1__Proteobacteria	D_2__Gammaproteobacteria	D_3__Enterobacteriales	D_4__Enterobacteriaceae	D_5__Providencia	D_5__Providencia
f5ef8bcbeee4753d8edc0b1d7e0aa499	ASV-1533	1	D_0__Bacteria	D_1__Epsilonbacteraeota	D_2__Campylobacteria	D_3__Campylobacterales	D_4__Campylobacteraceae	D_5__Campylobacter	D_5__Campylobacter
f6156e37342818fc7ce3d3a383b10fd7	ASV-1535	1	D_0__Bacteria	D_1__Bacteroidetes	D_2__Bacteroidia	D_3__Sphingobacteriales	D_4__Sphingobacteriaceae	D_5__Sphingobacterium	D_5__Sphingobacterium
f63b57957861c2426979dd790dcbd94c	ASV-1537	0.999999	D_0__Bacteria	D_1__Bacteroidetes	D_2__Bacteroidia	D_3__Flavobacteriales	D_4__Weeksellaceae	D_5__Chryseobacterium	D_5__Chryseobacterium
f6c7be7e30e42fa2dc8240ca6690e0b4	ASV-1540	0.999935	D_0__Bacteria	D_1__Proteobacteria	D_2__Gammaproteobacteria	D_3__Enterobacteriales	D_4__Enterobacteriaceae	D_4__Enterobacteriaceae	D_4__Enterobacteriaceae
f6d3c5b6bf600cb20587b29f8a51c3ce	ASV-1541	0.999999	D_0__Bacteria	D_1__Proteobacteria	D_2__Gammaproteobacteria	D_3__Betaproteobacteriales	D_4__Burkholderiaceae	D_4__Burkholderiaceae	D_4__Burkholderiaceae
f6dcf4aae101314bf5d875a5f97fc45a	ASV-1542	1	D_0__Bacteria	D_1__Verrucomicrobia	D_2__Verrucomicrobiae	D_3__Pedosphaerales	D_4__Pedosphaeraceae	D_4__Pedosphaeraceae	D_4__Pedosphaeraceae
f75b615b1f09e06873ec5af923707ded	ASV-1545	0.960839	D_0__Bacteria	D_1__Actinobacteria	D_2__Actinobacteria	D_3__Frankiales	D_4__Geodermatophilaceae	D_5__Blastococcus	D_5__Blastococcus
f7b24298d41518a78227aeb1048fc7e9	ASV-1547	0.78114	D_0__Bacteria	D_1__Proteobacteria	D_2__Gammaproteobacteria	D_3__Enterobacteriales	D_4__Enterobacteriaceae	D_5__Serratia	D_6__Serratia rubidaea
f7df819b683518ef47d8c124b870e2bf	ASV-1548	0.999215	D_0__Bacteria	D_1__Bacteroidetes	D_2__Bacteroidia	D_3__Bacteroidales	D_4__Muribaculaceae	D_5__uncultured bacterium	D_6__uncultured bacterium
f8087029a6eef8926cc7977f81b7fcdb	ASV-1549	0.801252	D_0__Bacteria	D_1__Bacteroidetes	D_2__Bacteroidia	D_3__Flavobacteriales	D_4__Flavobacteriaceae	D_5__Myroides	D_6__Myroides odoratimimus
f8da536b295dc08b376ea23b75a907ef	ASV-1553	1	D_0__Bacteria	D_1__Bacteroidetes	D_2__Bacteroidia	D_3__Chitinophagales	D_4__Chitinophagaceae	D_5__Taibaiella	D_5__Taibaiella
f8dc2430e70c64dcc6c5383e756459f8	ASV-1554	0.991707	D_0__Bacteria	D_1__Proteobacteria	D_2__Gammaproteobacteria	D_3__Pseudomonadales	D_4__Pseudomonadaceae	D_5__Pseudomonas	D_5__Pseudomonas
f92c2786afd33f8c9eddd65bcb666f42	ASV-1556	0.771839	D_0__Bacteria	D_1__Firmicutes	D_2__Clostridia	D_3__Clostridiales	D_4__Family XI	D_5__Anaerococcus	D_6__uncultured organism
f99507c82c6d2e4bb16b4fbbd2bb3a4b	ASV-1559	1	D_0__Bacteria	D_1__Proteobacteria	D_2__Gammaproteobacteria	D_3__Pseudomonadales	D_4__Moraxellaceae	D_5__Acinetobacter	D_5__Acinetobacter
fa1dd4cb1412ffaab020e92e3b7b86fe	ASV-1564	1	D_0__Bacteria	D_1__Bacteroidetes	D_2__Bacteroidia	D_3__Sphingobacteriales	D_4__Sphingobacteriaceae	D_5__Sphingobacterium	D_5__Sphingobacterium
fa34fcf46783dd613a648010f4e4e0e9	ASV-1567	0.847959	D_0__Bacteria	D_1__Actinobacteria	D_2__Actinobacteria	D_3__Micrococcales	D_4__Microbacteriaceae	D_5__Leucobacter	D_5__Leucobacter
fa5757ea2e0bd2ada15a5592ae37c723	ASV-1568	0.928937	D_0__Bacteria	D_1__Bacteroidetes	D_2__Bacteroidia	D_3__Flavobacteriales	D_4__Flavobacteriaceae	D_5__Capnocytophaga	D_6__Capnocytophaga ochracea
faad6094d4574d8a5241da819b95785a	ASV-1570	0.999962	D_0__Bacteria	D_1__Firmicutes	D_2__Bacilli	D_3__Bacillales	D_4__Staphylococcaceae	D_4__Staphylococcaceae	D_4__Staphylococcaceae
fc19c1f471a58d5e97b64cf1ca144250	ASV-1579	0.995918	D_0__Bacteria	D_1__Spirochaetes	D_2__Spirochaetia	D_3__Spirochaetales	D_4__Spirochaetaceae	D_5__Treponema 2	D_6__uncultured bacterium
fc848701d9402ecf35681e6fb5ccd095	ASV-1582	0.849351	D_0__Bacteria	D_1__Bacteroidetes	D_2__Bacteroidia	D_3__Bacteroidales	D_4__Muribaculaceae	D_5__Muribaculum	D_6__uncultured bacterium
fc9b4df4c5a7f7e9e25df0e2c59947f4	ASV-1583	0.979407	D_0__Bacteria	D_1__Firmicutes	D_2__Bacilli	D_3__Bacillales	D_4__Bacillaceae	D_5__Bacillus	D_5__Bacillus
fcd256b87f1e8d151209bdbaba0a9a9d	ASV-1584	0.999969	D_0__Bacteria	D_1__Proteobacteria	D_2__Gammaproteobacteria	D_3__Xanthomonadales	D_4__Xanthomonadaceae	D_5__Stenotrophomonas	D_5__Stenotrophomonas
fd6dd34bb7748f749e1f2a902b5ef7f7	ASV-1588	1	D_0__Bacteria	D_1__Firmicutes	D_2__Clostridia	D_3__Clostridiales	D_4__Family XI	D_5__Anaerococcus	D_5__Anaerococcus
fda0746dace4494eb6cfd64b8b7d6036	ASV-1590	0.998159	D_0__Bacteria	D_1__Proteobacteria	D_2__Gammaproteobacteria	D_3__Enterobacteriales	D_4__Enterobacteriaceae	D_5__Providencia	D_5__Providencia
fda34fda11709fffbab5aef907aeb495	ASV-1591	0.912948	D_0__Bacteria	D_1__Proteobacteria	D_2__Gammaproteobacteria	D_3__Betaproteobacteriales	D_4__Burkholderiaceae	D_5__Delftia	D_5__Delftia
fdd6ab7fff2833e17adcae7790cb63dc	ASV-1592	0.864318	D_0__Bacteria	D_1__Proteobacteria	D_2__Alphaproteobacteria	D_3__Sphingomonadales	D_4__Sphingomonadaceae	D_5__Sphingomonas	D_5__Sphingomonas
fe12e4b8e4cc370c76559e63b34235c1	ASV-1594	0.999819	D_0__Bacteria	D_1__Proteobacteria	D_2__Gammaproteobacteria	D_3__Betaproteobacteriales	D_4__Burkholderiaceae	D_5__CM1G08	D_6__uncultured bacterium
fe18e4431032610e4f53c15567e48133	ASV-1595	0.920798	D_0__Bacteria	D_1__Proteobacteria	D_2__Alphaproteobacteria	D_3__Rhizobiales	D_4__Rhizobiaceae	D_5__Ochrobactrum	D_5__Ochrobactrum

## Sheet: Tab-5 Fig. S1 data
Experiment 1 - Taxonomy table summary
Data used for Additional file 1: Fig. S1
SampleID	Type	Category	Other	Corynebacteriaceae	Geodermatophilaceae	Acetobacteraceae	Rhizobiaceae	Lactobacillaceae; Lactobacillus*	Planococcaceae; Solibacillus*	Staphylococcaceae	Dysgonomonadaceae	Flavobacteriaceae	Sphingobacteriaceae	Weeksellaceae	Campylobacteraceae	Deinococcaceae	Fusobacteriaceae	Burkholderiaceae	Enterobacteriaceae; Escherichia-Shigella*	Enterobacteriaceae	Moraxellaceae	Pseudomonadaceae	Xanthomonadaceae
UCLA-D1	Control	Wash Buffer	132	0	288	18	0	0	26	13	0	144	0	44	36	215	13	31	6	36	0	0	94
UCLA-D11	Nematode	iL3	202	0	377	153	0	0	0	166	0	486	43	10	13	759	82	100	26	366	31	82	162
UCLA-D3	Control	Fecal Water	65	0	259	7	0	0	0	12	0	100	8	11	0	422	0	27	8	34	0	30	65
UCLA-D5	Nematode	Adult	89	0	369	0	0	19	32	37	0	234	0	60	0	424	15	85	1264	109	7	27	10
UCLA-D7	Control	Wash Buffer	150	35	921	75	0	0	0	23	0	168	0	0	48	962	124	20	0	65	0	0	18
UCLA-D9	Control	Fecal Water	105	0	651	26	0	0	0	40	0	143	0	0	15	542	0	5	0	87	0	0	47
UCLA-E1	Control	Wash Buffer	41	0	28	0	0	0	0	4	0	130	37	0	0	53	3	13	0	116	0	29	50
UCLA-E11	Nematode	iL3	139	4	165	9	0	0	0	29	0	192	49	0	0	181	5	10	452	163	19	57	54
UCLA-E3	Control	Fecal Water	122	0	262	28	25	0	0	54	0	72	24	145	157	344	63	71	80	52	0	10	177
UCLA-E5	Nematode	Adult	11	0	91	4	0	36	26	19	0	3	11	0	0	74	5	2	675	12	0	113	7
UCLA-E7	Control	Wash Buffer	110	480	313	8	0	0	0	122	0	88	13	0	12	439	53	24	40	26	0	0	0
UCLA-E9	Control	Fecal Water	11	0	224	4	0	0	0	5	0	23	0	0	2	272	29	9	0	7	0	0	3
UCLA-F1	Control	Wash Buffer	162	0	314	36	0	0	0	38	0	353	5	0	6	321	55	0	0	69	14	6	133
UCLA-F11	Nematode	iL3	428	6	179	16	6	0	0	104	0	1450	179	167	114	219	277	265	197	846	109	92	554
UCLA-F3	Control	Fecal Water	275	6	163	19	29	0	0	54	242	42	0	63	0	218	19	42	48	62	29	7	91
UCLA-F5	Nematode	Adult	5	0	10	4	0	32	15	0	0	4	0	0	0	10	4	0	4517	936	0	221	2
UCLA-F7	Control	Wash Buffer	29	0	99	15	0	0	0	2	18	89	0	0	8	144	0	41	26	70	0	0	16
UCLA-G11	Nematode	iL3	56	0	147	14	0	0	0	19	0	31	6	0	7	208	3	0	421	75	0	0	8
UCLA-G5	Nematode	Adult	3	0	17	0	0	3	3	0	0	3	0	0	0	21	3	0	378	108	0	338	3
UCLA-G9	Control	Fecal Water	84	0	303	72	0	0	0	0	104	0	0	0	0	452	4	44	0	0	0	0	3
UCLA-H1	Control	Wash Buffer	144	0	406	38	18	0	0	16	0	131	27	44	53	407	39	13	25	162	3	23	78
UCLA-H3	Control	Fecal Water	57	0	588	42	0	0	0	45	0	30	38	0	32	426	9	88	38	59	0	0	48
UCLA-H5	Nematode	Adult	0	0	17	0	0	31	43	0	0	2	0	0	0	15	2	435	1502	0	0	0	4
UCLA-H7	Control	Wash Buffer	280	0	549	37	0	0	0	19	0	49	0	30	0	584	159	0	31	129	0	0	10
UCLA-H9	Control	Fecal Water	262	0	502	36	1	0	0	50	0	137	0	61	10	671	0	142	68	148	0	22	146
133-UCLA	Control	Wash Buffer	205	35	0	0	38	0	0	0	0	3	0	0	0	0	0	95	0	1	43	4	49
135-UCLA	Control	Fecal Water	232	0	0	0	91	0	0	0	0	0	0	388	0	0	0	437	608	301	0	0	1294
137-UCLA	Nematode	Adult	339	0	0	0	0	435	10	0	0	42	0	0	0	0	0	2160	2214	980	2911	4130	195
139-UCLA	Control	Wash Buffer	180	0	0	0	57	0	0	0	0	0	0	95	0	0	0	369	0	0	56	0	403
141-UCLA	Control	Fecal Water	223	0	0	0	0	0	0	0	0	3	0	153	0	0	0	179	24	101	43	0	280
143-UCLA	Nematode	iL3	732	0	0	0	73	0	0	0	0	0	0	50	0	0	0	271	191	75	8	0	112
Experiment 2 - Taxonomy table summary
Data used for Figure S1
SampleID	Type	Category	Other	Rhizobiaceae	Sphingomonadaceae	Lactobacillaceae; Lactobacillus*	Planococcaceae; Solibacillus*	Flavobacteriaceae	Weeksellaceae	Burkholderiaceae	Enterobacteriaceae; Escherichia-Shigella*	Enterobacteriaceae	Moraxellaceae	Pseudomonadaceae	Shewanellaceae	Xanthomonadaceae
157-UCLA	Control	Wash Buffer	265	3	19	0	0	318	289	163	0	567	2	719	30	266
159-UCLA	Control	Fecal Water	129	5	12	0	0	136	67	61	31	303	0	266	16	12
161-UCLA	Nematode	Adult	943	259	64	2396	441	981	1267	832	6608	4432	150	5062	448	395
163-UCLA	Control	Fecal Water	540	26	32	0	0	484	189	390	27	1102	65	1183	142	503
165-UCLA	Nematode	Adult	762	148	147	13058	856	1279	1113	644	25629	2664	81	15466	275	479
169-UCLA	Nematode	Adult	776	50	57	865	181	553	504	264	4247	3986	9	2227	196	404
171-UCLA	Control	Fecal Water	1010	87	23	0	0	962	876	535	73	2678	4	2599	338	230
173-UCLA	Nematode	Adult	921	363	94	218	0	2114	2089	944	2223	4926	0	6036	439	722
175-UCLA	Control	Wash Buffer	955	74	57	0	0	599	257	299	18	1429	0	1331	114	124
177-UCLA	Control	Fecal Water	866	49	51	0	14	705	542	369	65	3461	34	2746	194	560
179-UCLA	Nematode	Adult	642	69	54	820	108	325	408	676	4482	1472	16	1705	44	173
181-UCLA	Control	Fecal Water	880	1853	12	0	0	1764	278	78	131	2337	251	1289	96	1693
183-UCLA	Nematode	Adult	834	196	120	2134	131	1114	664	336	4792	2735	0	4811	392	85
185-UCLA	Control	Fecal Water	752	192	68	28	0	1148	1138	814	88	4088	0	3780	423	688
187-UCLA	Nematode	Adult	628	103	87	2098	864	574	537	325	5954	4519	8	2189	214	254
189-UCLA	Control	Fecal Water	46	89	31	0	0	114	99	113	5	611	0	367	29	73
191-UCLA	Nematode	Adult	285	13	40	143	35	407	510	382	851	2178	0	1831	160	76
